# Supplementary material for: Integrated transcriptomics identifies ER stress–associated apoptosis in post-resuscitation AKI and supports early Dl-3-n-butylphthalide–associated renoprotection in a porcine TCA model
Source: Front Pharmacol. 2026 Jun 4;17:1841271. doi: 10.3389/fphar.2026.1841271 (PMC13275486; doi:10.3389/fphar.2026.1841271)
Supplement: Supplementary file 4 [file DataSheet2.xls]

## Sheet: 图1
Animal number	Group	体重(kg)	HR	BL	MAP	BL	pH	BL	LAC	BL	失血量(ml)	失血时间（min）
P202303-05	TCA+NBP	37	bpm	84	mmHg	109		7.415	mmol/L	1.4	1480	20
P202303-07	TCA+NBP	38		77		109		7.403		1.98	1482	19.5
P202303-17	TCA+NBP	38		75		101		7.456		1.53	1660	20
P202303-20	TCA+NBP	36		76		101		7.495		0.35	1656	23
P202303-21	TCA+NBP	35		75		104		7.413		0.95	1600	22
P202303-22	TCA+NBP	35		73		95		7.494		0.95	1440	20
P202303-26	TCA+NBP	36		79		97		7.522		1.57	1490	20
Mean		36.4286		77		102.286		7.45686		1.24714	1544	20.6429
SD		1.27242		3.60555		5.43796		0.0477054		0.536368	92.0217	1.31385
P value(vs TCA)		0.080246		0.125767		0.208721		0.75546		0.786347	0.512508	0.0945319
P value(vs Sham）		0.42303		0.824651		0.202413		0.290991		0.264896
Animal number	Group	体重(kg)	HR	BL	MAP	BL	pH	BL	LAC	BL	失血量(ml)	失血时间（min）
P202303-01	TCA	34	bpm	83	mmHg	106		7.391	mmol/L	1.82	1428	21
P202303-02	TCA	35		78		100		7.415		1.59	1400	20
P202303-04	TCA	37		73		79		7.51		1.35	1480	26
P202303-10	TCA	34		86		100		7.469		0.59	1558	22.8
P202303-11	TCA	35		89		96		7.455		1.3	1660	23
Mean		35		81.8		96.2		7.448		1.33	1505.2	22.56
SD		1.22474		6.37966		10.2567		0.0465618		0.462763	105.372	2.29521
P value(vs Sham）		0.346594		0.269501		0.949522		0.184751		0.184641
Animal number	Group	体重(kg)	HR	BL	MAP	BL	pH	BL	LAC	BL	失血量(ml)	失血时间（min）
P202303-03	Sham	36	bpm	69	mmHg	85		7.492	mmol/L	0.49
P202303-09	Sham	35		77		91		7.478		0.47
P202303-13	Sham	35		75		104		7.521		0.98
P202303-16	Sham	35		90		96		7.438		0.77
P202303-23	Sham	38		70		107		7.491		1.71
Mean		35.8		76.2		96.6		7.484		0.884
SD		1.30384		8.40833		9.07193		0.0301413		0.50772

## Sheet: 图2
Animal number	Group	Cr	BL	1h	2h	4h	24h		BUN	BL	1h	2h	4h	24h
P202303-05	TCA+NBP	μmol/L	53.05	89.365	113.629	144.243	150.224		mmol/L	6.243	12.623	22.425	25.156	27.316
P202303-07	TCA+NBP		40.213	91.336	100.213	144.326	125.326			6.005	16.525	20.243	23.156	20.525
P202303-17	TCA+NBP		54.9	77.326	90.243	110.321	108.346			6.628	11.124	22.343	24.326	29.525
P202303-20	TCA+NBP		62.154	119.326	126.625	133.526	139.205			7.154	19.362	29.625	25.553	30.415
P202303-21	TCA+NBP		39.625	81.325	90.626	99.524	113.025			6.001	15.514	22.323	20.392	28.264
P202303-22	TCA+NBP		67.326	90.03	101.325	115.243	127.254			6.307	11.625	19.243	16.535	20.224
P202303-26	TCA+NBP		55.243	81.524	88.926	105.243	115.45			6.064	20.326	22.326	22.15	29.36
Mean			53.2159	90.0331	101.655	121.775	125.547			6.34314	15.2999	22.6469	22.4669	26.5184
SD			10.3259	13.9638	14.0414	18.6803	15.0171			0.420177	3.6837	3.32688	3.16963	4.31125
P value(vs TCA)			0.832012	0.000372656	3.2161e-05	0.000596429	9.27065e-06			0.871058	0.00109659	0.000167371	1.46531e-06	0.00033172
P value(vs Sham）			0.483686	9.64583e-05	1.35177e-05	1.56003e-05	1.12472e-06			0.267889	0.00028626	7.90548e-07	7.65719e-07	9.29199e-07
Animal number	Group	Cr	BL	1h	2h	4h	24h		BUN	BL	1h	2h	4h	24h
P202303-01	TCA	μmol/L	57.143	134.263	155.625	181.527	211.306		mmol/L	7.114	20.156	34.154	39.668	40.142
P202303-02	TCA		56.154	121.336	155.508	150.052	188.445			6.356	31.265	30.154	35.252	37.454
P202303-04	TCA		50.005	161.263	142.224	170.243	188.484			7.243	25.225	31.926	39.26	44.405
P202303-10	TCA		51.213	144.326	161.243	188.824	180.142			6.153	23.626	35.265	39.56	34.226
P202303-11	TCA		56.843	121.843	144.417	167.15	190.527			5.154	29.265	31.225	40.154	44.35
Mean			54.2716	136.606	151.803	171.559	191.781			6.404	25.9074	32.5448	38.7788	40.1154
SD			3.38967	16.7644	8.12032	14.8422	11.6218			0.841996	4.4364	2.11126	1.99762	4.41875
P value(vs Sham）			0.109119	3.69274e-06	7.19865e-09	1.56181e-07	6.78419e-09			0.438892	9.33912e-06	4.79048e-09	5.46965e-10	1.27402e-07
Animal number	Group	Cr	BL	1h	2h	4h	24h		BUN	BL	1h	2h	4h	24h
P202303-03	Sham	μmol/L	52.314	50.153	49.263	55.114	50.153		mmol/L	6.483	7.153	5.925	6.013	5.093
P202303-09	Sham		55.115	50.021	51.151	57.962	55.144			6.151	5.716	7.254	6.484	5.116
P202303-13	Sham		45.156	55.156	56.119	60.425	59.447			6.153	6.111	5.009	7.154	5.825
P202303-16	Sham		44.154	40.326	49.157	50.115	49.993			6.071	5.593	5.992	6.583	6.342
P202303-23	Sham		51.154	47.25	44.542	51.124	50.224			5.495	6.092	6.119	7.458	6.007
Mean			49.5786	48.5812	50.0464	54.948	52.9922			6.0706	6.133	6.0598	6.7384	5.6766
SD			4.73291	5.4243	4.17731	4.39005	4.21349			0.358693	0.614014	0.799463	0.571319	0.554257

## Sheet: 图3
Animal number	Group	KIM-1 (IOD)	NGAL (IOD)
P202303-05	TCA+NBP	2.96667	3.7
P202303-07	TCA+NBP	2.66667	4.63333
P202303-17	TCA+NBP	4.43333	4
P202303-20	TCA+NBP	2.73333	5.5
P202303-21	TCA+NBP	2.7	4.1
P202303-22	TCA+NBP	2.06667	6.5
P202303-26	TCA+NBP	1.9	5.53333
Mean		2.78095	4.85238
SD		0.823915	1.02195
P value(vs TCA)		0.000187821	0.00392388
P value(vs Sham）		0.000585556	7.98177e-05
Animal number	Group	KIM-1 (IOD)	NGAL (IOD)
P202303-01	TCA	5.73333	7.96667
P202303-02	TCA	4.26667	8.26667
P202303-04	TCA	6.56667	5.33333
P202303-10	TCA	5.4	8.1
P202303-11	TCA	6	6.76667
Mean		5.59333	7.28667
SD		0.85583	1.242
P value(vs Sham）		2.32283e-06	1.42138e-05
Animal number	Group	KIM-1 (IOD)	NGAL (IOD)
P202303-03	Sham	0.933333	0.733333
P202303-09	Sham	0.866667	1.53333
P202303-13	Sham	0.8	2.2
P202303-16	Sham	0.6	1.8
P202303-23	Sham	1.23333	1.83333
Mean		0.886667	1.62
SD		0.230458	0.549545

## Sheet: 图4
Animal number	Group
P202303-05	TCA+NBP	肾小球水肿变性，偶见肾小管皮内细胞脱落，炎性细胞浸润（+）
P202303-07	TCA+NBP	肾小球水肿变性，偶见肾小管皮内细胞脱落，炎性细胞浸润（+）
P202303-17	TCA+NBP	肾小球水肿变性，偶见肾小管皮内细胞脱落，炎性细胞浸润（+）
P202303-20	TCA+NBP	肾小球水肿变性，偶见肾小管皮内细胞脱落，炎性细胞浸润（+）
P202303-21	TCA+NBP	肾小球水肿变性，偶见肾小管皮内细胞脱落，炎性细胞浸润（+）
P202303-22	TCA+NBP	肾小球水肿变性，偶见肾小管皮内细胞脱落，炎性细胞浸润（+）
P202303-26	TCA+NBP	肾小球水肿变性，偶见肾小管皮内细胞脱落，炎性细胞浸润（+）
Mean
SD
P value(vs TCA)
P value(vs Sham）
Animal number	Group
P202303-01	TCA	肾小球水肿变性、可见坏死细胞，可见肾小管皮内细胞脱落，炎性细胞浸润（++）
P202303-02	TCA	肾小球水肿变性、可见坏死细胞，可见肾小管皮内细胞脱落，炎性细胞浸润（++）
P202303-04	TCA	肾小球水肿变性、可见坏死细胞，可见肾小管皮内细胞脱落，炎性细胞浸润（++）
P202303-10	TCA	肾小球水肿变性、可见坏死细胞，可见肾小管皮内细胞脱落，炎性细胞浸润（++）
P202303-11	TCA	肾小球水肿变性、可见坏死细胞，可见肾小管皮内细胞脱落，炎性细胞浸润（++）
Mean
SD
P value(vs Sham）
Animal number	Group
P202303-03	Sham	肾小球未见明显病变、肾小管未见明显异常、未见明显炎性细胞浸润
P202303-09	Sham	肾小球未见明显病变、肾小管未见明显异常、未见明显炎性细胞浸润
P202303-13	Sham	肾小球未见明显病变、肾小管未见明显异常、未见明显炎性细胞浸润
P202303-16	Sham	肾小球未见明显病变、肾小管未见明显异常、未见明显炎性细胞浸润
P202303-23	Sham	肾小球未见明显病变、肾小管未见明显异常、未见明显炎性细胞浸润
Mean
SD

## Sheet: 图5
Animal number	Group	凋亡指数(%)		caspase3	GAPDH	caspase 3/GAPDH
P202303-05	TCA+NBP	8.66667		120020	132991	0.902467
P202303-07	TCA+NBP	19		169669	121131	1.40071
P202303-17	TCA+NBP	8.66667		109243	121995	0.895471
P202303-20	TCA+NBP	14.6667		120151	141111	0.851464
P202303-21	TCA+NBP	23		114214	147487	0.7744
P202303-22	TCA+NBP	12.3333
P202303-26	TCA+NBP	14.6667
Mean		14.4286				0.964902
SD		5.24833				0.248899
P value(vs TCA)		2.03237e-05				0.00582828
P value(vs Sham）		0.000557338				0.00454254
Animal number	Group	凋亡指数(%)		caspase3	GAPDH	caspase 3/GAPDH
P202303-01	TCA	34.6667		159425	131514	1.21223
P202303-02	TCA	36		204212	120010	1.70162
P202303-04	TCA	45.6667		188478	120000	1.57065
P202303-10	TCA	32		225223	142012	1.58594
P202303-11	TCA	39.3333		197245	142927	1.38004
Mean		37.5333				1.4901
SD		5.2578				0.193483
P value(vs Sham）		4.98172e-07				2.2199e-05
Animal number	Group	凋亡指数(%)		caspase3	GAPDH	caspase 3/GAPDH
P202303-03	Sham	1.66667		22156	124241	0.178331
P202303-09	Sham	2		30125	122525	0.245868
P202303-13	Sham	4.66667		62425	125585	0.497074
P202303-16	Sham	2		91110	143417	0.63528
P202303-23	Sham	1.33333		67259	130151	0.516777
Mean		2.33333				0.414666
SD		1.33333				0.193801

## Sheet: 图6
Animal number	Group	PERK	CHOP	caspase 12	GAPDH	PERK/GAPDH	CHOP/GAPDH	caspase 12/GAPDH
P202303-05	TCA+NBP	224521	114414	133323	132991	1.68824	0.860314	1.0025
P202303-07	TCA+NBP	205205	131154	100421	121131	1.69408	1.08275	0.829028
P202303-17	TCA+NBP	202051	130142	109152	121995	1.65622	1.06678	0.894725
P202303-20	TCA+NBP	184874	114145	133432	141111	1.31013	0.808902	0.945582
P202303-21	TCA+NBP	166269	146925	122143	147487	1.12735	0.996189	0.828161
P202303-22	TCA+NBP
P202303-26	TCA+NBP
Mean						1.4952	0.962986	0.899999
SD						0.260917	0.122985	0.075513
P value(vs TCA)						0.00578123	0.000833887	1.51999e-05
P value(vs Sham）						0.000211763	0.00623262	2.4101e-08
Animal number	Group	PERK	CHOP	caspase 12	GAPDH	PERK/GAPDH	CHOP/GAPDH	caspase 12/GAPDH
P202303-01	TCA	291529	179022	169243	131514	2.21671	1.36124	1.28688
P202303-02	TCA	288848	198013	150429	120010	2.40687	1.64997	1.25347
P202303-04	TCA	242551	189897	171244	120000	2.02126	1.58248	1.42703
P202303-10	TCA	251151	182424	201372	142012	1.76852	1.28457	1.41799
P202303-11	TCA	288415	188988	192427	142927	2.01792	1.32227	1.34633
Mean						2.08626	1.4401	1.34634
SD						0.239615	0.16478	0.0771452
P value(vs Sham）						4.44309e-06	0.00011347	6.6821e-10
Animal number	Group	PERK	CHOP	caspase 12	GAPDH	PERK/GAPDH	CHOP/GAPDH	caspase 12/GAPDH
P202303-03	Sham	100900	84251	21124	124241	0.812131	0.678126	0.170024
P202303-09	Sham	81543	88142	20991	122525	0.665521	0.71938	0.17132
P202303-13	Sham	70124	80584	22423	125585	0.558379	0.641669	0.178548
P202303-16	Sham	43241	21315	20091	143417	0.301505	0.148623	0.140088
P202303-23	Sham	50429	44411	19948	130151	0.387465	0.341227	0.153268
Mean						0.545	0.505805	0.16265
SD						0.206259	0.249215	0.0156475
