# Supplementary material for: Integrated transcriptomics identifies ER stress–associated apoptosis in post-resuscitation AKI and supports early Dl-3-n-butylphthalide–associated renoprotection in a porcine TCA model
Source: Front Pharmacol. 2026 Jun 4;17:1841271. doi: 10.3389/fphar.2026.1841271 (PMC13275486; doi:10.3389/fphar.2026.1841271)
Supplement: Supplementary file 5 [file DataSheet3.xlsx]

## Sheet: S1_bulk_qc
sample	group	raw_median	raw_iqr	rma_median	rma_iqr	rle_median_abs	rle_iqr	outlier_flag
GSM1257122	IRI	6.47573	1.78182	6.92371	3.47089	0.131282	0.252551	TRUE
GSM1257123	IRI	7.21917	2.10354	6.86393	3.47567	0.116205	0.234899	FALSE
GSM1257124	IRI	6.6865	1.80397	7.06325	2.89365	0.33483	0.664174	TRUE
GSM1257125	Sham	7.25739	2.02058	6.8698	3.4205	0.0731563	0.144458	FALSE
GSM1257126	Sham	7.27612	2.11677	6.86604	3.44216	0.0722736	0.139985	FALSE
GSM1257127	Sham	7.22882	2.06634	6.85611	3.43837	0.0771513	0.152718	FALSE

## Sheet: S2_bulk_design
groupIRI	groupSham	sample
1	0	GSM1257122
1	0	GSM1257123
1	0	GSM1257124
0	1	GSM1257125
0	1	GSM1257126
0	1	GSM1257127

## Sheet: S3_bulk_de
gene_symbol	logFC	AveExpr	t	P.Value	adj.P.Val	B
Krt20	5.95221	8.8407	23.4207	1.02985e-07	0.000332745	8.05388
Tmem207	-3.36253	7.42969	-16.4342	1.0826e-06	0.00174894	6.26619
Slc22a26	-3.01258	8.4297	-14.7247	2.23104e-06	0.0023411	5.63942
Myc	3.30098	9.06521	13.6802	3.61291e-06	0.0023411	5.2046
Slco4c1	-2.69252	6.84345	-13.5157	3.91005e-06	0.0023411	5.1321
Slc7a12	-2.91914	6.78501	-13.1231	4.73963e-06	0.0023411	4.95427
Lgals3	2.25616	10.8472	12.5008	6.50258e-06	0.0023411	4.65799
Slc4a1	-2.54033	8.62609	-12.4055	6.83411e-06	0.0023411	4.61097
Hmox1	2.65879	10.3394	12.3805	6.92401e-06	0.0023411	4.59859
Serpine1	4.09789	9.48255	12.0997	8.03567e-06	0.0023411	4.45702
C1qtnf3	-2.52322	9.77734	-12.0266	8.35751e-06	0.0023411	4.41951
Lcn2	3.46423	10.9124	11.8951	8.97394e-06	0.0023411	4.35137
Plaur	3.0986	9.00894	11.8064	9.41947e-06	0.0023411	4.30485
A4gnt	-2.22174	7.49509	-11.652	1.02565e-05	0.00236704	4.22287
Slc16a4	-2.09933	10.7837	-11.4249	1.16465e-05	0.00250866	4.0999
Abca13	-2.02895	9.72031	-11.2618	1.27776e-05	0.00258027	4.00981
Pm20d1	-2.48342	10.0572	-11.1478	1.3643e-05	0.00259298	3.9459
Anxa2	2.09445	10.4425	10.7645	1.70834e-05	0.00292778	3.72531
Mep1b	-3.15531	9.20338	-10.7515	1.72169e-05	0.00292778	3.71764
Sox9	2.77558	8.4934	10.6255	1.85682e-05	0.00298982	3.64307
Clcf1	2.36126	8.08856	10.5503	1.94324e-05	0.00298982	3.59807
Bdh1	-1.92568	9.95206	-10.4005	2.12958e-05	0.00312758	3.50727
Ch25h	2.64541	7.85796	10.1966	2.41665e-05	0.00314102	3.38138
Insrr	-1.91332	7.89395	-10.1892	2.42785e-05	0.00314102	3.37676
Plin2	2.11286	11.7899	10.1529	2.4837e-05	0.00314102	3.35406
Gprc5a	2.51294	8.87812	10.1251	2.5276e-05	0.00314102	3.33656
Olfm3	-2.24975	7.4362	-10.0217	2.69851e-05	0.00322922	3.27111
Fosl1	2.73843	8.68899	9.92782	2.86507e-05	0.00330608	3.21107
Cdkn1a	2.81882	10.3293	9.80416	3.10272e-05	0.00337758	3.13101
Neu2	-1.75803	8.59913	-9.78766	3.1361e-05	0.00337758	3.12024
Nat8f6	-2.64258	10.6887	-9.62346	3.49155e-05	0.00343987	3.01201
Nat8f7	-2.64258	10.6887	-9.62346	3.49155e-05	0.00343987	3.01201
Slc15a2	-2.35581	8.94474	-9.59087	3.56743e-05	0.00343987	2.9903
Tubb6	2.3321	9.03895	9.56884	3.61979e-05	0.00343987	2.97557
Clec2h	-2.81661	8.86417	-9.43754	3.95063e-05	0.00364699	2.88705
Akr1c18	-4.20774	9.19418	-9.26163	4.44923e-05	0.00396831	2.76637
Aadat	-2.04333	10.8588	-9.1962	4.65267e-05	0.00396831	2.72087
Bco2	-1.98085	7.3777	-9.19167	4.66715e-05	0.00396831	2.71771
Scp2	-1.83571	9.53746	-9.13789	4.84292e-05	0.00397775	2.68004
Adamts4	2.10375	7.87612	9.08613	5.01928e-05	0.00397775	2.64356
Acsm5	-2.46143	10.0917	-9.05981	5.11172e-05	0.00397775	2.62493
Fcamr	-2.04393	8.83934	-9.02167	5.2492e-05	0.00397775	2.59783
Cndp1	-2.51212	9.42147	-9.00953	5.29382e-05	0.00397775	2.58918
Fam151a	-2.07567	10.0109	-8.95569	5.49701e-05	0.00402643	2.55067
Hsd3b2	-3.12631	10.1476	-8.86847	5.84529e-05	0.00402643	2.48777
Egr1	2.11907	8.90833	8.84106	5.9599e-05	0.00402643	2.46787
Ceacam2	-4.25192	9.05013	-8.83576	5.98233e-05	0.00402643	2.46402
Upp2	-1.82777	7.27503	-8.82034	6.04818e-05	0.00402643	2.4528
Map3k6	1.68529	7.95887	8.80689	6.10632e-05	0.00402643	2.44298
Chrdl1	-1.91293	7.27579	-8.6981	6.60052e-05	0.00410517	2.36307
Sprr2g	2.53495	6.85052	8.6587	6.79062e-05	0.00410517	2.33388
Cyp7b1	-3.62884	9.75333	-8.64055	6.88029e-05	0.00410517	2.32039
Aqp4	-1.67859	8.05923	-8.59272	7.12305e-05	0.00410517	2.28469
Syt12	1.61464	7.97394	8.59253	7.12403e-05	0.00410517	2.28455
Gys2	-2.83105	7.90264	-8.58984	7.13799e-05	0.00410517	2.28254
Pdk4	2.72953	10.6546	8.56177	7.28533e-05	0.00410517	2.26149
Thbd	2.29015	9.89663	8.53917	7.40653e-05	0.00410517	2.24449
Ly6f	-2.29772	8.36906	-8.51635	7.53116e-05	0.00410517	2.22729
Lrrc66	-1.90442	7.88133	-8.50432	7.59783e-05	0.00410517	2.2182
Hnmt	-1.68238	7.63215	-8.49975	7.62334e-05	0.00410517	2.21474
Plk3	2.4909	9.6432	8.40605	8.16833e-05	0.00432654	2.14346
Cyp2j11	-1.45247	11.3795	-8.32037	8.70573e-05	0.00440276	2.07759
Cyp51	-2.12099	9.83516	-8.29616	8.8648e-05	0.00440276	2.05885
Nat8f3	-2.40956	10.6095	-8.27291	9.02066e-05	0.00440276	2.04081
Higd1c	-1.91175	9.58445	-8.25689	9.12983e-05	0.00440276	2.02835
Methig1	-1.91175	9.58445	-8.25689	9.12983e-05	0.00440276	2.02835
Tmt1a2	-1.91175	9.58445	-8.25689	9.12983e-05	0.00440276	2.02835
Mccc2	-1.54577	9.84018	-8.1777	9.69218e-05	0.00460521	1.9664
Ppm1j	1.57968	7.62594	8.11166	0.000101913	0.00472974	1.9143
Mgam	-1.91595	10.3599	-8.10451	0.00010247	0.00472974	1.90863
Slc2a4	-1.93289	8.63575	-8.05371	0.000106534	0.00484805	1.86824
Kyat3	-1.8683	8.88959	-7.98389	0.000112421	0.00501703	1.81231
Pvr	2.31023	9.70242	7.94122	0.0001162	0.00501703	1.7779
Cbs	-1.66448	10.5705	-7.9326	0.000116981	0.00501703	1.77093
Ptger3	-1.84213	8.25984	-7.92968	0.000117247	0.00501703	1.76856
Wfdc15b	-1.99447	10.6094	-7.92133	0.000118011	0.00501703	1.7618
D17H6S56E-5	1.98406	8.50403	7.86856	0.000122972	0.00509831	1.7189
Bhmt2	-2.46601	10.3673	-7.86745	0.000123079	0.00509831	1.71799
Stxbp5l	-1.6138	6.8458	-7.82493	0.000127253	0.00513257	1.68322
Atf3	2.51454	8.6993	7.8206	0.000127687	0.00513257	1.67967
Pdlim7	1.86431	9.05545	7.8038	0.000129387	0.00513257	1.66587
Grwd1	1.55957	8.24164	7.79527	0.00013026	0.00513257	1.65885
Ak4	-1.75239	11.1918	-7.68025	0.000142707	0.00547138	1.56354
Itih2	-1.68057	7.44602	-7.67079	0.00014379	0.00547138	1.55565
Nek6	1.68815	9.73726	7.6616	0.000144849	0.00547138	1.54797
Anxa1	1.66589	8.18457	7.65486	0.000145633	0.00547138	1.54233
Slc12a4	1.35551	9.22164	7.60728	0.000151301	0.00557067	1.50239
Ppp1r1b	-1.41098	8.61769	-7.60382	0.000151724	0.00557067	1.49947
Akr1b8	3.00434	8.33901	7.57397	0.000155418	0.00564221	1.47429
Slc39a8	-1.82759	9.58642	-7.54312	0.000159345	0.00566898	1.44816
Il34	2.05432	9.97534	7.54065	0.000159665	0.00566898	1.44606
Sbno2	1.54624	9.26669	7.4492	0.000172009	0.00598753	1.36801
Cxcl12	-1.54707	8.95115	-7.44683	0.000172343	0.00598753	1.36598
Sphk1	2.13688	9.03188	7.43025	0.000174701	0.00600489	1.35172
Fn3k	-2.1683	8.02281	-7.41451	0.000176972	0.00601892	1.33817
Smox	2.01324	9.19925	7.37618	0.000182646	0.00610774	1.30505
Jun	1.53682	10.052	7.37142	0.000183364	0.00610774	1.30093
Rmdn1	-1.41836	7.17548	-7.35348	0.000186102	0.00613567	1.28537
Impdh2	1.37269	8.16317	7.3385	0.000188425	0.00614656	1.27234
Lrrc31	-1.85123	7.14968	-7.31756	0.000191725	0.00614656	1.2541
Slc12a1	-2.1717	10.9047	-7.31496	0.000192139	0.00614656	1.25183
Egfl6	-2.2237	8.19143	-7.27715	0.000198282	0.0062402	1.21875
Abat	-1.36114	11.2368	-7.27324	0.000198929	0.0062402	1.21533
Mlkl	2.70575	7.26738	7.19567	0.000212289	0.00655585	1.14695
BC038268	-2.03717	11.0778	-7.1875	0.000213754	0.00655585	1.13971
Aacs	-1.44812	9.59071	-7.18017	0.000215079	0.00655585	1.13321
Tnfrsf12a	2.96807	9.81763	7.16248	0.000218313	0.00659224	1.1175
Lif	1.594	6.92263	7.11564	0.000227146	0.00679546	1.07572
Mmp14	1.26114	8.28241	7.07813	0.000234513	0.00689347	1.04209
Cd93	1.84876	10.1405	7.07724	0.000234689	0.00689347	1.04129
Cldn4	1.91452	10.4619	7.03914	0.000242456	0.00696882	1.00697
Cd14	2.62342	8.44634	7.00136	0.000250447	0.00696882	0.972764
Map3k7cl	-2.61953	10.1333	-6.99614	0.000251574	0.00696882	0.968026
Plekho1	1.58292	9.10654	6.98769	0.000253411	0.00696882	0.960348
Mt1	1.67004	11.864	6.97704	0.000255747	0.00696882	0.950665
Ppp1r1a	-1.36983	10.3528	-6.96821	0.000257703	0.00696882	0.942622
Ccn1	2.15685	10.5149	6.96472	0.00025848	0.00696882	0.939446
Map2k6	-1.75681	7.88823	-6.96072	0.000259375	0.00696882	0.935795
Slc8a1	-2.47973	8.7003	-6.94125	0.000263779	0.00696882	0.918021
Bcl3	1.86881	9.21683	6.93011	0.000266338	0.00696882	0.907823
Usp2	-1.46741	10.4291	-6.9289	0.000266616	0.00696882	0.906722
Glipr2	1.48416	8.16834	6.92666	0.000267134	0.00696882	0.904672
Slc2a12	-1.58091	8.06866	-6.92392	0.00026777	0.00696882	0.902161
Flvcr2	-1.92446	8.24589	-6.90978	0.000271079	0.00696882	0.889188
Slc46a3	-1.33211	9.34492	-6.89776	0.000273928	0.00696882	0.878147
Vill	-1.33468	9.23628	-6.88498	0.000276992	0.00696882	0.866394
Sfn	2.12437	8.88543	6.87025	0.000280573	0.00696882	0.852821
C8a	-1.65866	7.5989	-6.86018	0.00028305	0.00696882	0.843528
Nccrp1	-2.40961	8.38955	-6.85679	0.000283891	0.00696882	0.840395
Mpv17l	-1.35919	11.1459	-6.84996	0.000285592	0.00696882	0.834079
Tnc	3.08952	8.60648	6.84131	0.000287762	0.00696882	0.826078
Dusp15	-1.80912	6.71511	-6.84006	0.000288077	0.00696882	0.824923
Afmid	-1.82742	10.07	-6.82393	0.000292181	0.00696882	0.809964
Akap12	2.18562	9.30486	6.82355	0.000292277	0.00696882	0.809616
Susd4	-1.3676	7.8664	-6.82278	0.000292475	0.00696882	0.808902
Slc16a1	1.83382	9.71591	6.80151	0.000297992	0.00696882	0.789139
Dmgdh	-1.28878	10.4824	-6.79782	0.00029896	0.00696882	0.785707
Gk	-1.64432	11.2113	-6.78891	0.000301316	0.00696882	0.777405
Clic1	1.29334	10.8427	6.78143	0.00030331	0.00696882	0.770427
Tinagl1	1.41521	11.3736	6.77937	0.000303861	0.00696882	0.768507
Hmga1b	2.21915	9.96419	6.77841	0.000304117	0.00696882	0.767616
Rdh16	-1.26881	10.2875	-6.76609	0.000307444	0.00697899	0.756106
Dbp	-1.69166	10.3854	-6.76081	0.000308881	0.00697899	0.75117
Tes	1.34435	9.33824	6.75055	0.000311697	0.00698628	0.741568
Snx31	-1.42926	8.32607	-6.74393	0.000313529	0.00698628	0.735366
Fosl2	1.30731	9.38791	6.68027	0.000331778	0.00734228	0.675466
Adamts1	1.93338	10.399	6.61613	0.000351386	0.00765796	0.614628
Ccl28	-3.25218	8.63405	-6.60422	0.00035517	0.00765796	0.603275
Galnt11	-1.72026	11.3289	-6.59394	0.000358476	0.00765796	0.593453
Sema7a	1.73332	8.66947	6.59387	0.000358497	0.00765796	0.593389
Tmem25	-1.95779	9.62685	-6.59333	0.000358673	0.00765796	0.592871
Rhbdf2	1.44727	8.54229	6.57291	0.00036534	0.00765796	0.573341
Apoh	-1.88425	7.3444	-6.56796	0.000366977	0.00765796	0.5686
Mfsd4a	-1.43234	10.1726	-6.56763	0.000367085	0.00765796	0.568288
C8g	-1.16544	8.97454	-6.56226	0.000368872	0.00765796	0.563138
Car4	-1.31525	11.8891	-6.55965	0.000369744	0.00765796	0.560635
Srxn1	1.90158	10.6816	6.54302	0.000375355	0.00768219	0.544659
Litaf	1.27809	10.5369	6.54209	0.000375669	0.00768219	0.543773
Gnmt	-1.36419	9.04851	-6.4981	0.000390993	0.00794528	0.501352
Hhatl	-1.46024	7.81582	-6.4867	0.000395076	0.00795368	0.490326
Txnrd1	1.17146	10.6719	6.48277	0.000396496	0.00795368	0.486518
Pde4c	-1.44827	8.76803	-6.47436	0.000399554	0.00795368	0.478364
Pxdc1	1.9488	8.33976	6.466	0.000402615	0.00795368	0.470261
Apoa4	-1.51634	8.87851	-6.45733	0.000405823	0.00795368	0.461836
Sdc2	-1.22244	10.1912	-6.45049	0.000408372	0.00795368	0.455189
Slc10a5	-2.13376	8.66922	-6.44654	0.000409855	0.00795368	0.451339
Sec24d	1.1781	9.38099	6.44323	0.0004111	0.00795368	0.448118
Kmo	-1.59169	10.8915	-6.43072	0.000415847	0.00799762	0.435927
Phyhd1	-1.36904	10.0295	-6.41929	0.000420236	0.00803422	0.424776
Slc22a22	-1.92474	10.4669	-6.39442	0.000429972	0.00817199	0.400448
Snhg11	-1.21259	7.49243	-6.37883	0.000436204	0.00821972	0.385158
Tmsb10	2.08088	8.98559	6.37544	0.000437571	0.00821972	0.381833
Scn4b	-1.52171	7.96119	-6.36254	0.000442826	0.00827035	0.369148
Rnd3	1.2306	7.91909	6.35049	0.000447797	0.00827962	0.357283
Efhd2	1.75279	9.90933	6.34215	0.00045127	0.00827962	0.34907
Gstz1	-1.29505	10.4701	-6.33767	0.000453152	0.00827962	0.344648
Nit2	-1.11672	10.6767	-6.33667	0.000453572	0.00827962	0.343662
Rrp12	1.12572	8.06723	6.31284	0.000463737	0.00838857	0.320102
Gamt	-1.31201	9.49995	-6.28887	0.000474218	0.00838857	0.296335
Dusp5	1.68509	8.96223	6.28231	0.00047713	0.00838857	0.289824
Esr1	-1.75963	8.02163	-6.28066	0.000477868	0.00838857	0.28818
Ppil6	-1.5514	7.12413	-6.26801	0.000483555	0.00838857	0.275597
Cacnb4	-1.60893	8.26781	-6.26698	0.000484024	0.00838857	0.274567
Tmt1a3	-1.58977	10.7648	-6.26651	0.000484235	0.00838857	0.274104
Per3	-1.48758	7.90955	-6.2656	0.000484646	0.00838857	0.2732
Eif6	1.14983	11.3557	6.26083	0.000486816	0.00838857	0.268447
Tmbim1	1.22342	10.443	6.25661	0.000488748	0.00838857	0.264234
Fam107a	-1.95886	9.8118	-6.25457	0.000489682	0.00838857	0.262204
Slc22a13	-2.5776	10.6797	-6.25236	0.000490696	0.00838857	0.260003
Hsd3b3	-2.29438	9.03802	-6.23808	0.000497319	0.00845704	0.24574
Slc2a13	-1.18681	7.99405	-6.22653	0.000502747	0.00850218	0.234189
Idi1	-2.01447	9.38563	-6.22128	0.000505236	0.00850218	0.228933
Bcat1	-2.02946	9.70594	-6.20471	0.000513186	0.00856426	0.212318
Ppp1r14b	1.60563	10.211	6.20257	0.000514226	0.00856426	0.210162
Slc20a1	1.29953	9.93656	6.18559	0.000522537	0.00865803	0.193098
Spsb1	1.46038	8.49913	6.14979	0.000540563	0.00888374	0.156989
Pvalb	-2.29027	8.00201	-6.14569	0.000542669	0.00888374	0.152849
Qdpr	-1.09014	11.0687	-6.14013	0.000545543	0.00888374	0.147223
Agxt2	-1.17078	9.72145	-6.13703	0.000547157	0.00888374	0.144078
Nfkb2	1.11715	9.04801	6.13169	0.000549942	0.00888432	0.13867
Fhl2	1.24403	8.54084	6.11441	0.000559066	0.00898677	0.121146
Lrrc52	-1.29151	7.74934	-6.10885	0.000562038	0.00898982	0.115498
Lamc2	1.4636	8.79738	6.07314	0.000581557	0.00924875	0.0791266
Epha2	1.95965	8.99117	6.05487	0.000591839	0.00924875	0.06045
Tprkb	-1.11064	9.47254	-6.0531	0.000592845	0.00924875	0.0586402
Myh9	1.11434	11.1914	6.05153	0.000593738	0.00924875	0.0570358
Adam8	1.66414	7.49789	6.04384	0.000598143	0.00924875	0.0491579
Shd	-1.20561	8.2346	-6.04255	0.000598886	0.00924875	0.0478355
Il15	-1.57953	8.02903	-6.04171	0.000599369	0.00924875	0.0469756
Smad1	1.28196	8.64247	6.03031	0.00060598	0.00924875	0.0352847
Dpep1	-1.16404	10.9329	-6.01796	0.00061324	0.00924875	0.02259
Esrrb	-1.32631	8.21778	-6.0132	0.000616063	0.00924875	0.0176933
Slc22a19	-3.21412	10.3518	-6.00717	0.000619656	0.00924875	0.0114935
Acmsd	-3.3621	9.92369	-5.99707	0.000625736	0.00924875	0.00108368
Acss3	-1.49233	7.80307	-5.99638	0.000626152	0.00924875	0.000375094
Rtn4	1.86957	9.2813	5.99097	0.000629435	0.00924875	-0.00520055
Rap2b	1.69498	8.08272	5.98531	0.000632894	0.00924875	-0.011044
Plekho2	1.19279	7.81888	5.98191	0.000634985	0.00924875	-0.0145619
Ly6g2	-2.08785	8.77236	-5.97672	0.000638185	0.00924875	-0.019922
Slc39a1	1.08891	10.3161	5.96989	0.000642424	0.00924875	-0.0269815
Ogn	-2.28816	7.78577	-5.96968	0.000642556	0.00924875	-0.0272014
Mrps36	-1.11166	7.71181	-5.96008	0.000648575	0.00924875	-0.0371441
Akr1d1	-1.55741	7.27409	-5.95966	0.000648834	0.00924875	-0.0375701
Map3k15	-1.29183	8.688	-5.95414	0.000652328	0.00924875	-0.0432979
Slc6a20b	-1.58575	11.541	-5.95003	0.000654935	0.00924875	-0.0475521
Lactb2	-1.14313	11.7562	-5.94241	0.000659812	0.00924875	-0.055466
Angptl4	1.6766	10.0069	5.93862	0.00066225	0.00924875	-0.0593999
Gdf15	2.14939	8.83119	5.93744	0.000663012	0.00924875	-0.0606272
Prok1	-1.54512	8.46604	-5.93738	0.000663047	0.00924875	-0.0606833
Trib1	1.5431	8.9919	5.93525	0.000664425	0.00924875	-0.0628981
Apold1	1.09551	7.7339	5.93139	0.000666931	0.00924875	-0.0669142
Actn1	1.61323	10.507	5.92474	0.000671267	0.00924875	-0.0738268
Pbld2	-1.0792	8.36473	-5.92128	0.00067354	0.00924875	-0.0774331
Spred3	1.10009	7.61852	5.91955	0.000674676	0.00924875	-0.0792303
Lyplal1	-1.57995	10.1191	-5.91877	0.000675192	0.00924875	-0.0800469
Tmem178	-1.05342	9.93868	-5.91822	0.000675551	0.00924875	-0.0806129
Tmem86a	-1.37827	8.60057	-5.91254	0.000679308	0.00926095	-0.0865308
Trem1	1.23352	6.10231	5.8974	0.000689443	0.00930489	-0.102331
Cmah	-2.79371	9.49873	-5.8969	0.000689779	0.00930489	-0.102852
Enc1	1.23502	8.02496	5.89484	0.000691171	0.00930489	-0.105003
Nat8f5	-1.29691	10.9548	-5.88887	0.000695223	0.0093206	-0.11124
Aspn	-1.08347	6.11909	-5.85528	0.00071853	0.00957149	-0.146432
Slc5a8	-1.39655	11.6683	-5.84949	0.000722635	0.00957149	-0.152513
Tnfrsf1a	1.10581	10.5392	5.84633	0.000724889	0.00957149	-0.155837
Tubb2a	1.41886	8.80659	5.84507	0.000725786	0.00957149	-0.157157
Lmna	1.09237	9.29229	5.83222	0.00073504	0.00965413	-0.170682
Acox3	-1.23507	10.7931	-5.81838	0.000745151	0.00974729	-0.185266
Atf5	1.05094	7.72923	5.79343	0.000763779	0.00989445	-0.211631
Lamc1	1.05763	9.67068	5.78941	0.000766825	0.00989445	-0.215881
Itih5	-1.17419	8.37888	-5.78778	0.000768071	0.00989445	-0.217615
Klhl3	-1.85953	9.11479	-5.78358	0.000771275	0.00989445	-0.22206
Serpina1b	-1.89344	8.41892	-5.78089	0.000773339	0.00989445	-0.224914
Spata6l	-1.17471	7.10593	-5.77581	0.000777246	0.00989445	-0.230296
Tspan13	-1.16772	9.55995	-5.77307	0.000779363	0.00989445	-0.233201
Osbp2	-1.17771	9.41432	-5.77109	0.000780899	0.00989445	-0.235304
Inava	1.09828	9.02738	5.76329	0.000786981	0.00993255	-0.243589
Pprc1	1.23858	8.34468	5.75016	0.000797333	0.0100241	-0.257547
Tnfrsf1b	1.13668	7.73006	5.74439	0.000801936	0.0100429	-0.263697
Mgat3	-1.59118	8.03667	-5.72885	0.000814469	0.0100764	-0.280263
Sap30	-1.46707	9.26803	-5.72372	0.000818655	0.0100764	-0.285738
Scoc	-1.88364	9.02718	-5.72153	0.00082045	0.0100764	-0.288078
Ciart	-1.85814	8.10894	-5.72057	0.000821239	0.0100764	-0.289105
Nepn	-1.27682	6.66835	-5.71914	0.000822413	0.0100764	-0.290631
Slc7a1	1.24288	8.67473	5.71803	0.00082333	0.0100764	-0.291822
Map7	-1.18251	10.058	-5.70768	0.000831901	0.0101186	-0.302886
Ccn2	1.28129	11.6582	5.70631	0.000833041	0.0101186	-0.30435
Reps2	-1.71805	9.13498	-5.6955	0.00084212	0.0101831	-0.315932
Pcca	-1.07809	10.2008	-5.68844	0.000848106	0.0101831	-0.323501
Susd2	-1.0547	11.9287	-5.68732	0.000849058	0.0101831	-0.3247
Clu	1.19805	11.3387	5.6851	0.000850958	0.0101831	-0.327088
S100a9	1.11373	7.14292	5.67614	0.00085865	0.0102373	-0.336704
Klf6	2.22857	10.1075	5.67134	0.000862807	0.010249	-0.341866
Fads2	-1.18577	11.4611	-5.655	0.000877123	0.0103809	-0.359453
Nat8	-1.03239	11.53	-5.64357	0.000887296	0.010463	-0.371777
Adora2b	1.47497	7.88167	5.63762	0.000892638	0.0104877	-0.378193
Rhoc	1.21244	10.4023	5.62838	0.000901014	0.0105477	-0.388176
Susd3	-1.64801	8.82775	-5.61586	0.000912508	0.0106158	-0.401727
Slc25a21	-2.61304	8.65993	-5.61205	0.00091604	0.0106158	-0.405857
Zc3hav1	1.33987	8.28474	5.61135	0.000916684	0.0106158	-0.406608
Snord16a	1.33625	6.25837	5.60753	0.000920247	0.010619	-0.410756
Amacr	-1.84145	11.479	-5.60185	0.000925562	0.0106319	-0.416912
Atp6v1b1	-1.53323	10.088	-5.59931	0.00092795	0.0106319	-0.419668
Ranbp3l	-2.72245	8.6238	-5.58352	0.000942953	0.0107023	-0.436815
Cenpt	1.17932	7.85854	5.58309	0.00094337	0.0107023	-0.437289
Slc19a2	1.05198	9.3016	5.58066	0.000945704	0.0107023	-0.43993
Nfkbiz	1.33298	8.05279	5.57897	0.000947336	0.0107023	-0.441774
Podn	-1.48093	9.0764	-5.56175	0.000964096	0.0107977	-0.460526
Ace	-1.17586	11.1925	-5.56001	0.000965812	0.0107977	-0.462428
Ace3	-1.17586	11.1925	-5.56001	0.000965812	0.0107977	-0.462428
Dpyd	-1.05705	9.63411	-5.54923	0.000976493	0.0108795	-0.474189
Nup62	0.988507	9.39334	5.54365	0.000982076	0.0109041	-0.480287
Xylt1	-1.07433	9.62002	-5.5336	0.00099222	0.0109488	-0.491277
Anxa3	2.30738	9.33606	5.53143	0.000994428	0.0109488	-0.493655
Aqp11	-1.48173	9.9956	-5.52963	0.000996266	0.0109488	-0.49563
Napsa	-1.01593	12.2498	-5.52447	0.00100154	0.0109694	-0.501275
Acox2	-1.86031	9.89247	-5.50244	0.00102443	0.0111822	-0.52545
Slc38a2	1.10613	11.3507	5.48996	0.00103766	0.0112328	-0.539177
Stx11	1.10016	7.88002	5.48853	0.00103918	0.0112328	-0.540745
Sucnr1	-2.05161	7.56052	-5.48824	0.0010395	0.0112328	-0.541065
Mme	-1.31669	10.5939	-5.48048	0.00104784	0.0112852	-0.549614
Tmem171	0.996938	9.83357	5.4763	0.00105236	0.0112962	-0.554218
Zfp750	-1.20218	7.56612	-5.46619	0.00106338	0.0113768	-0.565373
Sectm1b	-2.79068	8.8864	-5.46058	0.00106956	0.0113868	-0.571566
Dnajc6	-1.46394	9.29988	-5.45693	0.00107361	0.0113868	-0.575609
Btg2	1.34337	9.40568	5.45498	0.00107577	0.0113868	-0.577757
Gcnt1	-1.55972	11.1112	-5.4526	0.00107841	0.0113868	-0.580388
Acp6	-1.06371	10.6285	-5.44255	0.00108969	0.0113889	-0.591516
Acss2	-1.70447	10.7382	-5.44129	0.00109111	0.0113889	-0.592908
Gssos2	-1.70447	10.7382	-5.44129	0.00109111	0.0113889	-0.592908
Nop9	1.03404	8.45835	5.43987	0.00109272	0.0113889	-0.594487
Kl	-1.06923	11.7951	-5.43593	0.00109718	0.0113987	-0.59885
Cldn10	-1.64401	10.6377	-5.43111	0.00110267	0.011419	-0.604193
Abcb1b	1.18942	7.11675	5.42557	0.00110903	0.0114481	-0.610341
Gatm	-2.00873	11.8574	-5.4171	0.00111882	0.0115124	-0.619748
Hexb	-1.00825	11.1226	-5.412	0.00112475	0.0115367	-0.625407
Ugt8a	-1.82959	10.6301	-5.40759	0.00112992	0.0115531	-0.630316
Rras2	1.2645	10.2896	5.40405	0.00113409	0.0115559	-0.634256
2200002D01Rik	1.28558	9.09043	5.39623	0.00114335	0.0115559	-0.642956
Sh3bp2	0.981725	9.12858	5.39526	0.00114451	0.0115559	-0.644039
Golm1	1.51875	8.20758	5.39365	0.00114643	0.0115559	-0.645835
Slc7a5	1.4911	9.17305	5.39227	0.00114808	0.0115559	-0.647372
Ppfibp1	0.935039	10.4237	5.38388	0.00115816	0.0116211	-0.656729
Olfml1	-1.94684	7.00815	-5.37667	0.0011669	0.0116726	-0.664776
Itga6	1.19837	10.8183	5.37342	0.00117086	0.0116761	-0.668404
Grtp1	-1.63071	9.62802	-5.35669	0.00119151	0.0118163	-0.68712
Rin1	1.15041	7.84313	5.35393	0.00119496	0.0118163	-0.690214
Clcnka	-1.03867	10.0449	-5.35318	0.0011959	0.0118163	-0.691051
Hgd	-1.44055	11.8327	-5.34494	0.00120626	0.0118824	-0.700292
Akr1c14	-3.33694	10.0099	-5.3396	0.00121303	0.0118878	-0.706277
Adhfe1	-1.2385	11.744	-5.3387	0.00121417	0.0118878	-0.707282
Rnf24	-2.22307	9.70953	-5.32833	0.00122745	0.0119702	-0.718933
Rnd1	0.974821	6.98665	5.32636	0.00122999	0.0119702	-0.721141
Gas2	-1.09166	10.7291	-5.31911	0.0012394	0.0119886	-0.729299
Ccdc120	1.0263	8.32744	5.31685	0.00124235	0.0119886	-0.731845
Sdad1	1.16173	7.45283	5.31634	0.00124302	0.0119886	-0.73242
Stap1	-1.24897	6.68118	-5.30817	0.00125375	0.0120561	-0.741622
Asl	-1.03346	10.2546	-5.3008	0.0012635	0.0120781	-0.74992
Acy1	-1.7911	9.9965	-5.3008	0.00126351	0.0120781	-0.749927
Smad3	1.08055	10.2174	5.28559	0.00128393	0.0121743	-0.767097
Ypel2	1.26989	8.38802	5.28179	0.0012891	0.0121743	-0.771394
Morn2	-1.24186	10.4568	-5.28124	0.00128984	0.0121743	-0.772014
Dhtkd1	-2.02493	9.08083	-5.27571	0.0012974	0.0121743	-0.778271
Il11	1.48226	6.86381	5.26938	0.00130611	0.0121743	-0.785428
Tpsab1	1.41534	6.35761	5.26667	0.00130985	0.0121743	-0.788495
Adm	1.46192	8.66943	5.26481	0.00131244	0.0121743	-0.790612
Txndc16	-1.27729	7.53861	-5.26155	0.00131698	0.0121743	-0.794307
Fut9	-2.15593	10.1354	-5.25968	0.00131958	0.0121743	-0.796417
Csf1r	-1.06726	9.11282	-5.25821	0.00132165	0.0121743	-0.798093
Ppan	0.993795	8.86827	5.25713	0.00132315	0.0121743	-0.799308
Rell1	1.51213	9.48601	5.25582	0.00132498	0.0121743	-0.800795
Prrg4	2.43098	9.68031	5.25427	0.00132716	0.0121743	-0.802555
Xpnpep2	-1.50522	7.33868	-5.24453	0.00134094	0.0121743	-0.813611
Prox1	-1.4001	7.11496	-5.2402	0.00134712	0.0121743	-0.818539
Uroc1	-1.65542	7.78482	-5.23946	0.00134818	0.0121743	-0.819376
Cspg4b	-1.70705	8.24948	-5.23843	0.00134965	0.0121743	-0.820547
Ptger1	-1.48666	8.29355	-5.23638	0.00135259	0.0121743	-0.822876
Serpinb6a	1.58386	8.81373	5.23143	0.00135972	0.0121743	-0.828509
Cyp27a1	-1.09762	9.94373	-5.22883	0.00136348	0.0121743	-0.831466
Zfp101	-1.06498	6.28238	-5.22811	0.00136453	0.0121743	-0.832284
Flnc	2.33084	7.79563	5.22797	0.00136473	0.0121743	-0.832449
Ift122	-1.61544	8.56144	-5.22291	0.0013721	0.0121743	-0.838211
D2hgdh	-1.04516	9.13427	-5.22041	0.00137575	0.0121743	-0.84106
Pipox	-0.96386	11.3421	-5.21842	0.00137866	0.0121743	-0.843321
Fmo2	-0.985719	11.3843	-5.21818	0.00137901	0.0121743	-0.843596
Vstm2a	-1.18254	8.37665	-5.21678	0.00138107	0.0121743	-0.845193
Tm2d2	-0.94242	10.8908	-5.21676	0.00138111	0.0121743	-0.845222
Sfxn4	-0.998745	6.66568	-5.21558	0.00138284	0.0121743	-0.846567
Evc	-1.13315	10.1344	-5.20259	0.00140211	0.0122762	-0.861382
Eci3	-1.50558	11.0776	-5.20001	0.00140598	0.0122762	-0.864337
Cd68	1.95139	8.45353	5.19641	0.00141138	0.0122762	-0.868445
Pde6a	-1.31533	7.69023	-5.19591	0.00141214	0.0122762	-0.869018
Sox4	1.3035	7.91226	5.19506	0.00141342	0.0122762	-0.869985
Itga8	-1.0937	7.72179	-5.19077	0.00141992	0.0122996	-0.8749
Slco1a6	-0.944974	10.9278	-5.18448	0.00142949	0.0123494	-0.882094
1700017B05Rik	0.937305	8.61136	5.16932	0.00145285	0.0125145	-0.89946
Nos3	0.926272	8.30488	5.16708	0.00145635	0.0125145	-0.902034
Slc9a8	-1.37534	10.908	-5.16185	0.00146453	0.0125166	-0.908034
Sfxn2	-1.75955	9.40963	-5.16102	0.00146584	0.0125166	-0.908994
Cth	-1.0839	10.9758	-5.15951	0.00146821	0.0125166	-0.910719
Ido2	-1.25666	7.84683	-5.15661	0.00147279	0.0125226	-0.914058
Bsnd	-2.20571	9.94772	-5.15376	0.0014773	0.0125279	-0.917331
Sult1c2	-1.72683	10.7031	-5.14974	0.00148369	0.0125492	-0.921955
Me3	-1.10276	8.94458	-5.1427	0.00149494	0.0125739	-0.930045
Ndrg2	-0.938769	11.2533	-5.1412	0.00149736	0.0125739	-0.931779
Smim19	-1.04225	9.88353	-5.14009	0.00149914	0.0125739	-0.933052
Ngf	1.9111	8.1231	5.13678	0.00150448	0.0125739	-0.936865
S100a10	0.984195	12.0903	5.1358	0.00150607	0.0125739	-0.937992
Capg	1.37795	8.8555	5.13026	0.00151507	0.0126165	-0.944378
Mthfd2	1.30056	8.29191	5.11764	0.00153581	0.0127563	-0.958939
Thbs1	1.22451	11.1245	5.1051	0.00155673	0.0128529	-0.973431
Acsm3	-1.26255	11.6706	-5.10245	0.00156117	0.0128529	-0.976487
Sfrp1	-2.5531	10.2586	-5.09944	0.00156626	0.0128529	-0.979971
Fmo1	-1.2135	12.1642	-5.09938	0.00156636	0.0128529	-0.980039
Atosa	-1.24107	8.68971	-5.09881	0.00156733	0.0128529	-0.980706
Cfap68	-1.01154	10.6137	-5.09543	0.00157307	0.0128673	-0.984618
Mcoln3	-1.64295	7.99457	-5.08762	0.00158641	0.0128818	-0.993667
Ran	1.05545	10.0329	5.08389	0.00159282	0.0128818	-0.997988
Spry4	1.06224	9.21104	5.0818	0.00159643	0.0128818	-1.00041
Acadsb	-1.44009	9.97512	-5.07991	0.00159971	0.0128818	-1.00261
Klf11	0.969018	8.81309	5.077	0.00160476	0.0128818	-1.00599
Camk2n2	1.00795	7.80373	5.07129	0.00161471	0.0128818	-1.01261
Timp1	3.0526	7.72746	5.07084	0.0016155	0.0128818	-1.01313
Gchfr	-1.18118	8.8341	-5.07054	0.00161602	0.0128818	-1.01348
Igfbp5	-1.7239	10.9189	-5.06911	0.00161854	0.0128818	-1.01514
Tjp2	1.30882	10.2067	5.06908	0.00161859	0.0128818	-1.01518
Map4k4	1.08273	9.27227	5.06901	0.0016187	0.0128818	-1.01525
Ubtd1	0.989198	8.93158	5.06406	0.00162743	0.0129195	-1.02102
Gm45928	1.71524	8.73881	5.06012	0.0016344	0.0129208	-1.0256
Kctd10	1.07999	9.2602	5.05944	0.0016356	0.0129208	-1.02638
Fggy	-1.36619	9.6538	-5.05559	0.00164247	0.0129387	-1.03087
Mpst	-1.17915	9.75321	-5.05003	0.00165242	0.0129387	-1.03734
Serpina1d	-2.21913	8.93081	-5.04877	0.00165469	0.0129387	-1.03881
D3Ertd751e	-1.47673	6.78902	-5.04572	0.00166017	0.0129387	-1.04236
Kcnj13	-1.18693	6.50129	-5.04508	0.00166134	0.0129387	-1.04311
Sema6b	1.09255	7.98824	5.04477	0.00166189	0.0129387	-1.04346
Slc25a24	2.57996	8.78982	5.03412	0.00168126	0.0130285	-1.05588
Coq8a	-1.43968	10.0785	-5.03128	0.00168647	0.0130285	-1.0592
Sowaha	-0.916529	7.07175	-5.02903	0.00169062	0.0130285	-1.06182
Rdh16f2	-1.6915	10.298	-5.02623	0.0016958	0.0130285	-1.0651
Irx1	-0.942986	8.88135	-5.02539	0.00169734	0.0130285	-1.06608
Slc16a7	-2.34052	10.4956	-5.02524	0.00169761	0.0130285	-1.06625
Ywhah	0.956096	11.2535	5.01897	0.00170927	0.0130507	-1.07358
Gpc4	-1.06851	11.3675	-5.01769	0.00171165	0.0130507	-1.07507
Tmt1a	-1.25437	11.132	-5.01356	0.00171939	0.0130507	-1.07991
Lilrb4b	1.25317	6.45652	5.01308	0.00172029	0.0130507	-1.08047
Aldoc	-1.59998	8.17835	-5.01286	0.00172071	0.0130507	-1.08073
Entpd8	-0.962284	7.89377	-4.98385	0.0017762	0.0134401	-1.11474
Ahnak	1.08033	9.35005	4.97589	0.00179178	0.0135172	-1.12409
E030030I06Rik	0.910339	7.6898	4.97232	0.00179881	0.0135172	-1.12829
Fut2	1.05498	7.44504	4.97225	0.00179895	0.0135172	-1.12837
Atp4a	-1.21753	9.29533	-4.96901	0.00180537	0.013534	-1.13219
Spon1	-1.1994	9.03623	-4.96343	0.00181646	0.0135744	-1.13875
Aldh1a2	2.33106	8.41925	4.96124	0.00182083	0.0135744	-1.14133
Cpeb3	-1.26778	7.48032	-4.95998	0.00182337	0.0135744	-1.14282
Serpina1c	-2.0201	8.35559	-4.95354	0.00183632	0.0136395	-1.15041
Itga5	2.22921	8.70606	4.94458	0.00185452	0.0137304	-1.16097
Sec14l3	-1.3532	6.99465	-4.94334	0.00185706	0.0137304	-1.16244
Calb1	-1.97437	11.3265	-4.93833	0.00186734	0.0137748	-1.16835
Lrp8	1.68103	8.33308	4.93592	0.00187232	0.0137765	-1.1712
Col4a1	0.925734	9.70065	4.93409	0.00187609	0.0137765	-1.17336
Loxl1	1.04035	9.39364	4.92521	0.00189457	0.0138566	-1.18386
Ptrh1	1.80787	8.03876	4.92394	0.00189724	0.0138566	-1.18537
Cxcl14	1.24976	9.05349	4.92268	0.00189987	0.0138566	-1.18686
Krt18	1.22736	9.97836	4.91962	0.00190631	0.0138723	-1.19049
Fmo5	-1.70536	9.91099	-4.91499	0.00191609	0.0138838	-1.19597
Rrp9	0.953372	8.88366	4.9148	0.00191649	0.0138838	-1.19619
Prkn	-1.25548	8.3872	-4.91261	0.00192114	0.0138864	-1.19879
Acacb	-1.28575	8.71485	-4.91045	0.00192574	0.0138885	-1.20135
C1rl	-1.19929	7.9729	-4.90689	0.00193334	0.0139123	-1.20557
Cntfr	-1.22432	8.92852	-4.90337	0.00194088	0.0139355	-1.20974
Lama5	0.878932	9.47585	4.89089	0.00196791	0.0140931	-1.22456
Tmcc3	0.857681	8.95959	4.88923	0.00197155	0.0140931	-1.22654
Nxpe3	-1.16819	8.21537	-4.88564	0.0019794	0.014118	-1.2308
Gm2011	-1.76917	8.15645	-4.8738	0.0020056	0.0141955	-1.24489
Smim3	1.37914	8.41625	4.87356	0.00200614	0.0141955	-1.24518
Bckdhb	-1.37221	10.1478	-4.87068	0.00201259	0.0141955	-1.24862
Gcgr	-1.05973	8.64895	-4.87061	0.00201274	0.0141955	-1.2487
Etfrf1	-1.03699	8.82897	-4.86908	0.00201617	0.0141955	-1.25052
Tldc2	-2.5059	9.1309	-4.86887	0.00201663	0.0141955	-1.25077
Aldh3b3	-0.907608	7.68174	-4.86584	0.00202343	0.0142124	-1.25438
E2f4	0.89382	10.1647	4.86018	0.00203622	0.0142712	-1.26113
Mt2	1.06537	12.4713	4.85526	0.00204741	0.0143075	-1.267
Pgm2	1.29156	9.93711	4.85378	0.0020508	0.0143075	-1.26877
Mturn	-1.08966	8.74508	-4.84677	0.0020669	0.0143075	-1.27715
Rusc2	0.994606	7.99865	4.84624	0.00206811	0.0143075	-1.27778
Cables1	-0.980982	7.42844	-4.84337	0.00207474	0.0143075	-1.28121
Atp6v1c2	-0.853867	8.02338	-4.8432	0.00207513	0.0143075	-1.28141
Dhfr	-1.43781	9.20058	-4.8412	0.00207977	0.0143075	-1.2838
Chac1	1.1178	8.20845	4.83947	0.00208378	0.0143075	-1.28587
Fgd3	1.06142	7.6	4.8387	0.00208559	0.0143075	-1.2868
Rasd1	1.8758	8.15956	4.83678	0.00209007	0.0143075	-1.2891
Rhcg	-1.83872	10.0176	-4.83676	0.00209011	0.0143075	-1.28912
Ercc1	1.12228	9.14906	4.82153	0.00212599	0.0144895	-1.30736
Gpr137b	-1.06586	9.9482	-4.82027	0.002129	0.0144895	-1.30887
Mthfd1l	1.21492	7.94058	4.81862	0.00213293	0.0144895	-1.31085
Pfkm	-1.26246	9.07355	-4.81718	0.00213636	0.0144895	-1.31257
Trmt61a	1.1221	7.97816	4.81603	0.00213913	0.0144895	-1.31396
Hmgcr	-0.991576	10.066	-4.81379	0.00214449	0.0144955	-1.31664
Tagln	1.43111	9.18406	4.80864	0.00215689	0.0145401	-1.32282
Krt8	0.991499	12.3055	4.80418	0.00216772	0.0145401	-1.32819
Sat2	-0.96299	8.4456	-4.80417	0.00216773	0.0145401	-1.32819
Csad	-1.5546	10.4963	-4.80361	0.00216909	0.0145401	-1.32886
Dbf4	0.872071	6.87999	4.79913	0.00218003	0.0145832	-1.33425
Tgif1	0.937565	9.94049	4.79484	0.00219055	0.0146051	-1.33941
Cox7a1	-1.44116	9.54249	-4.79364	0.00219351	0.0146051	-1.34086
Nras	1.12777	9.54851	4.79193	0.0021977	0.0146051	-1.3429
Lpin3	0.988767	8.2779	4.79042	0.00220144	0.0146051	-1.34473
Vasp	0.887306	9.00343	4.78861	0.00220591	0.0146051	-1.3469
Slc23a1	-1.34421	11.5967	-4.7863	0.00221165	0.0146131	-1.34968
Serpina1f	-2.69678	10.1992	-4.77448	0.00224125	0.0147512	-1.36393
Hpgd	-1.45674	8.3302	-4.77432	0.00224167	0.0147512	-1.36413
Qsox1	1.49596	8.89939	4.77035	0.0022517	0.0147775	-1.36891
Smarca2	-1.86811	10.6701	-4.76912	0.00225481	0.0147775	-1.37039
Fam81a	-1.5112	8.8761	-4.7586	0.00228171	0.0149235	-1.3831
Lztr1	-0.944274	10.1383	-4.74737	0.0023108	0.0150749	-1.39668
Emp1	1.07837	10.6072	4.74395	0.00231977	0.0150749	-1.40082
Col4a2	0.943412	9.79842	4.74316	0.00232182	0.0150749	-1.40178
Lin7a	-0.966286	7.55173	-4.74039	0.00232912	0.0150749	-1.40514
Gpm6a	-1.29684	10.4383	-4.73956	0.0023313	0.0150749	-1.40614
Lrrn1	-1.53232	7.40968	-4.73897	0.00233285	0.0150749	-1.40685
Ftsj3	0.921093	8.55175	4.73529	0.00234258	0.0151075	-1.41131
Rnf125	1.22836	7.91139	4.72476	0.00237067	0.0152582	-1.42408
Wsb1	1.01234	9.43303	4.71946	0.00238495	0.0153196	-1.43052
Niban2	0.949716	8.90444	4.71435	0.00239879	0.0153309	-1.43672
Il1r2	1.40913	6.68344	4.71425	0.00239908	0.0153309	-1.43685
9030619P08Rik	-2.36259	8.153	-4.71126	0.00240722	0.0153309	-1.44048
Ghr	-0.977842	11.9625	-4.7079	0.00241643	0.0153309	-1.44457
S1pr1	1.14665	8.98712	4.7068	0.00241944	0.0153309	-1.4459
Prodh2	-1.05821	8.90675	-4.70353	0.00242844	0.0153309	-1.44988
Cldn7	1.55561	9.42189	4.70116	0.00243497	0.0153309	-1.45276
Bag2	1.20362	8.00127	4.69571	0.00245011	0.0153309	-1.4594
Sema3b	-0.910973	9.11167	-4.69415	0.00245446	0.0153309	-1.4613
Tln2	-1.56336	8.97524	-4.69341	0.00245653	0.0153309	-1.4622
Itga3	1.24055	9.8609	4.6931	0.00245739	0.0153309	-1.46258
Cd74	-1.22614	10.2948	-4.69305	0.00245754	0.0153309	-1.46264
Dhdh	-2.131	9.05231	-4.69203	0.00246038	0.0153309	-1.46388
Cisd1	-0.846098	11.5562	-4.68892	0.0024691	0.0153309	-1.46767
Pdgfb	1.16145	9.4974	4.68573	0.00247809	0.0153309	-1.47157
Tc2n	-1.94575	8.32315	-4.68409	0.00248272	0.0153309	-1.47357
Hsd3b4	-2.19123	11.3809	-4.68358	0.00248415	0.0153309	-1.47418
Hsd3b5	-2.19123	11.3809	-4.68358	0.00248415	0.0153309	-1.47418
Hsd3b8	-2.19123	11.3809	-4.68358	0.00248415	0.0153309	-1.47418
Hsd3b9	-2.19123	11.3809	-4.68358	0.00248415	0.0153309	-1.47418
Tubb2a-ps2	1.26287	8.32915	4.68171	0.00248946	0.0153309	-1.47647
AA388235	-0.902043	6.52517	-4.68098	0.00249153	0.0153309	-1.47736
Nop58	1.18521	8.43348	4.67946	0.00249584	0.0153309	-1.47921
Slc14a2	-0.960148	8.76579	-4.6714	0.00251886	0.015443	-1.48905
Ywhag	0.908512	10.2631	4.66964	0.00252394	0.0154448	-1.49121
Frg2f1	-1.4333	7.46402	-4.66279	0.00254374	0.0155365	-1.49958
Nox4	-0.952701	11.0998	-4.66079	0.00254956	0.0155427	-1.50203
Pdk2	-1.49877	11.3508	-4.65661	0.00256174	0.0155832	-1.50714
Tinag	-0.969353	10.7836	-4.65361	0.00257056	0.0155832	-1.51082
Ripk3	0.847322	7.03385	4.65357	0.00257067	0.0155832	-1.51086
Prkcq	-1.01827	7.82032	-4.64779	0.00258772	0.0156571	-1.51794
Dusp6	0.876351	10.0311	4.64089	0.00260821	0.0157516	-1.52639
Zswim4	1.38397	8.651	4.63884	0.00261434	0.0157592	-1.52891
AA467197	1.93668	7.11722	4.63024	0.00264023	0.0158561	-1.53947
Mir147	1.93668	7.11722	4.63024	0.00264023	0.0158561	-1.53947
Ankrd50	0.884092	8.62306	4.61687	0.00268105	0.0160714	-1.5559
Trim7	-1.2289	8.47162	-4.61107	0.00269897	0.0161489	-1.56304
Gpat3	0.899162	8.59845	4.60641	0.00271344	0.0162054	-1.56877
Aldh1l1	-0.809555	11.2624	-4.59646	0.00274469	0.0163618	-1.58103
Avpr2	-1.48859	8.37345	-4.59082	0.00276256	0.016438	-1.58799
Ampd3	1.27845	10.6328	4.58541	0.00277986	0.0165105	-1.59467
B3gat2	-2.19487	9.87097	-4.57914	0.00280001	0.016562	-1.60241
Hlf	-1.63517	9.71079	-4.57874	0.00280131	0.016562	-1.60291
Sprr2f	3.07548	6.82012	4.57251	0.00282154	0.016562	-1.61061
Glt1d1	-0.879449	7.16411	-4.57211	0.00282284	0.016562	-1.61111
Dlec1	-1.39475	8.52929	-4.57062	0.00282771	0.016562	-1.61295
Mapkapk2	0.985538	11.0054	4.57041	0.00282838	0.016562	-1.61321
2010003K11Rik	1.67406	8.15196	4.5678	0.00283691	0.016562	-1.61643
Ccpg1	-0.872515	10.5673	-4.56651	0.00284117	0.016562	-1.61804
Sirt3	-1.23344	9.23835	-4.56633	0.00284174	0.016562	-1.61825
Ctdp1	1.21596	8.06692	4.56548	0.00284455	0.016562	-1.61931
Asb9	-1.11214	8.21857	-4.56536	0.00284491	0.016562	-1.61945
2610528J11Rik	-1.67666	9.49878	-4.5521	0.00288891	0.0167841	-1.63589
Tpk1	-1.51614	9.72281	-4.55074	0.00289345	0.0167841	-1.63757
Cyp2j5	-0.801921	12.4261	-4.5485	0.00290096	0.0167975	-1.64035
Eif4ebp1	1.20593	9.9664	4.54318	0.00291891	0.0168282	-1.64695
Zyx	0.843699	10.3465	4.54278	0.00292025	0.0168282	-1.64744
Samd4	1.0024	7.70117	4.54229	0.0029219	0.0168282	-1.64805
Mvp	1.53809	9.46282	4.54069	0.00292733	0.0168295	-1.65004
Bmal1	1.17608	7.3012	4.53801	0.00293644	0.0168519	-1.65336
Snx29	-1.33306	9.25236	-4.52896	0.00296745	0.0169525	-1.66462
Slc35f1	-1.24605	6.57415	-4.52889	0.00296769	0.0169525	-1.6647
Tubb4b	0.916559	10.9806	4.52785	0.00297128	0.0169525	-1.666
Osbpl8	-1.68458	9.98745	-4.52462	0.00298244	0.0169525	-1.67001
Nol11	0.934896	10.4444	4.52438	0.00298325	0.0169525	-1.6703
Gtf2f1	0.827957	9.77788	4.52375	0.00298545	0.0169525	-1.67109
Map2k3	0.889242	10.2685	4.51789	0.00300584	0.0170384	-1.67838
Il4ra	0.979822	9.40542	4.51057	0.00303157	0.0171346	-1.68751
Akr1e1	-1.22133	9.96612	-4.51004	0.00303342	0.0171346	-1.68816
Fbln7	-0.85641	8.67195	-4.5059	0.00304807	0.0171873	-1.69332
Pbld1	-1.99364	10.3477	-4.50332	0.00305726	0.0171887	-1.69655
Crot	-0.990311	11.5209	-4.50233	0.00306076	0.0171887	-1.69777
Lrrfip2	0.883827	9.63633	4.50135	0.00306428	0.0171887	-1.69901
Mvd	-1.13519	9.3689	-4.4972	0.00307912	0.0172413	-1.70418
Crebl2	-0.941966	9.30491	-4.49569	0.00308454	0.0172413	-1.70606
Lsr	0.86339	9.83924	4.49376	0.00309151	0.0172413	-1.70848
Vopp1	1.25161	8.507	4.49279	0.003095	0.0172413	-1.70969
Tcerg1	0.890181	8.39488	4.49103	0.00310137	0.017247	-1.71189
Aatf	0.849425	8.67645	4.48876	0.00310959	0.017263	-1.71472
A1cf	-2.10753	9.82468	-4.48489	0.00312364	0.0172806	-1.71955
Igf2bp2	1.39625	8.60689	4.48301	0.00313052	0.0172806	-1.72191
Ak1	-0.833967	8.86266	-4.48241	0.00313273	0.0172806	-1.72266
Slc26a1	-1.2728	10.0217	-4.48179	0.00313499	0.0172806	-1.72344
Pyroxd2	-1.18933	9.73584	-4.48056	0.00313949	0.0172806	-1.72497
Mapk6	1.18663	10.3336	4.47527	0.00315894	0.017358	-1.73158
Aldh6a1	-0.825598	12.1055	-4.47235	0.00316978	0.017388	-1.73525
Treh	-0.854655	9.87554	-4.47012	0.00317802	0.0174037	-1.73803
Cmbl	-1.5428	11.3962	-4.46854	0.00318393	0.0174066	-1.74002
Hmga1	1.18274	10.5657	4.46575	0.00319433	0.0174339	-1.74352
Adtrp	-0.938142	9.81194	-4.45947	0.0032179	0.0175329	-1.75139
Cxcl10	1.46338	8.20079	4.45642	0.00322941	0.0175446	-1.75521
Lipo3	-1.027	9.91543	-4.45603	0.00323089	0.0175446	-1.7557
Uck2	0.779006	8.72059	4.44997	0.00325391	0.0176399	-1.7633
Zmynd10	-1.24759	7.52067	-4.44409	0.00327645	0.0176947	-1.77069
Ctps1	1.2777	8.90937	4.44357	0.00327843	0.0176947	-1.77134
Edn3	-0.983169	7.29927	-4.44305	0.00328045	0.0176947	-1.772
Sema4c	1.09333	7.94324	4.44154	0.00328627	0.0176966	-1.7739
Abhd18	-1.63433	8.07508	-4.43529	0.00331049	0.0177184	-1.78176
Gjb4	1.31073	8.22407	4.43458	0.00331323	0.0177184	-1.78265
Ccs	-1.113	9.19458	-4.43402	0.00331541	0.0177184	-1.78335
Tsr1	1.17559	8.94199	4.43269	0.00332061	0.0177184	-1.78503
Tacc2	0.960622	9.45185	4.42892	0.00333535	0.0177184	-1.78977
Hykk	-2.5785	10.9243	-4.42887	0.00333553	0.0177184	-1.78983
Slc6a13	-1.79245	10.7921	-4.42798	0.00333904	0.0177184	-1.79095
Klf12	-1.41366	8.91052	-4.42704	0.00334272	0.0177184	-1.79213
Guca2a	0.827172	6.56139	4.42682	0.00334358	0.0177184	-1.79241
Ckb	-0.94409	10.7731	-4.42642	0.00334516	0.0177184	-1.79291
Ptgs2	2.13134	8.38463	4.41744	0.00338071	0.0178774	-1.80423
Trpv2	1.02064	7.40303	4.41267	0.00339973	0.0179486	-1.81024
Ccl9	1.49321	7.40455	4.41011	0.00341002	0.017955	-1.81347
Acsbg1	1.13536	7.5622	4.4096	0.00341207	0.017955	-1.81411
Auh	-0.907841	10.4534	-4.40646	0.0034247	0.0179922	-1.81807
Aspa	-1.70268	10.3796	-4.39668	0.00346444	0.0181715	-1.83042
Pigr	-1.08383	9.59997	-4.39511	0.00347086	0.0181756	-1.8324
Plcb1	-1.01713	8.5549	-4.39343	0.00347778	0.0181824	-1.83453
Kansl2	0.872082	9.50969	4.38841	0.00349844	0.0182449	-1.84087
Cars1	0.860591	8.66613	4.38645	0.00350658	0.0182449	-1.84336
4933431E20Rik	-1.8912	7.70293	-4.38329	0.0035197	0.0182449	-1.84736
Tcea3	-1.46363	9.64227	-4.38322	0.00352	0.0182449	-1.84745
Edn1	1.855	7.1381	4.38252	0.00352289	0.0182449	-1.84833
Wdr43	0.814766	9.58713	4.38235	0.00352362	0.0182449	-1.84855
Slc22a18	-0.803328	12.094	-4.37456	0.00355625	0.0183844	-1.85842
Serpina3n	2.46723	8.8527	4.3714	0.00356954	0.0184236	-1.86241
Ngef	-0.958159	8.8068	-4.36748	0.00358617	0.0184799	-1.86738
Phkb	-1.36542	9.67528	-4.35709	0.00363063	0.0186792	-1.88057
Slc26a7	-0.802927	5.92089	-4.35426	0.00364283	0.0186816	-1.88416
Oxgr1	-2.13926	8.38173	-4.35358	0.00364576	0.0186816	-1.88502
Gnl3	1.13747	9.23456	4.35009	0.00366093	0.0186816	-1.88946
Sema3f	0.826352	9.56407	4.34893	0.00366595	0.0186816	-1.89093
Cpe	0.886788	10.1638	4.34878	0.00366662	0.0186816	-1.89113
Lpin1	-1.38843	9.79027	-4.34825	0.00366894	0.0186816	-1.8918
Crispld2	1.06339	8.83552	4.34764	0.00367156	0.0186816	-1.89257
Galnt14	-1.36211	9.54842	-4.34481	0.00368392	0.018715	-1.89616
Dhrs11	-1.55675	10.0813	-4.33613	0.00372215	0.0188795	-1.90721
Bdh2	-0.910448	10.9768	-4.32935	0.00375228	0.018996	-1.91584
Adamtsl4	0.970066	7.8997	4.32757	0.00376025	0.018996	-1.91811
Ptgr2	-1.55125	9.88204	-4.32701	0.00376275	0.018996	-1.91882
Gabarapl1	-0.951488	12.1687	-4.3246	0.00377358	0.019021	-1.9219
Coch	-0.786696	7.1242	-4.32204	0.00378514	0.01903	-1.92517
Pzp	-1.15227	10.3449	-4.32159	0.00378716	0.01903	-1.92574
Fmod	-1.0696	7.43044	-4.31008	0.00383949	0.0191655	-1.94042
Serpina1a	-1.99884	9.30441	-4.30982	0.00384066	0.0191655	-1.94075
Serpina1e	-1.99884	9.30441	-4.30982	0.00384066	0.0191655	-1.94075
Ppl	1.66388	8.40536	4.30864	0.00384608	0.0191655	-1.94226
B3galnt1	-1.3519	7.88666	-4.30741	0.00385173	0.0191655	-1.94383
Faah	-0.799934	9.63379	-4.30656	0.00385563	0.0191655	-1.94491
Gm38492	-0.799934	9.63379	-4.30656	0.00385563	0.0191655	-1.94491
Tacstd2	1.32603	9.6194	4.30423	0.0038664	0.0191895	-1.9479
Abca9	-1.13631	7.09089	-4.29362	0.0039157	0.0193785	-1.96145
Slc3a1	-0.802397	12.2059	-4.29346	0.00391648	0.0193785	-1.96166
Pdk3	-1.42363	10.4417	-4.28592	0.00395194	0.019524	-1.97131
Ell	0.824925	9.26598	4.28375	0.00396222	0.0195449	-1.97409
Ropn1l	-0.94461	7.3803	-4.28205	0.00397031	0.019555	-1.97627
Rap1gap	-1.2381	8.90733	-4.28008	0.0039797	0.0195714	-1.9788
Prmt1	0.912622	8.48496	4.27805	0.00398938	0.0195892	-1.98139
Cyb561	0.810809	9.46978	4.27363	0.00401058	0.0196634	-1.98706
Baz1a	0.935404	7.95311	4.26769	0.00403925	0.019774	-1.99468
Bcl2l1	1.19215	10.2827	4.26276	0.00406322	0.0198612	-2.00101
Cyp2d26	-1.0953	11.4264	-4.25672	0.00409276	0.0199171	-2.00876
Dnajc12	-1.52295	10.0221	-4.25599	0.00409637	0.0199171	-2.0097
Cym	-1.18724	7.62061	-4.25579	0.00409736	0.0199171	-2.00996
Arpp19	-1.58544	9.80148	-4.25502	0.00410116	0.0199171	-2.01095
Mmp3	1.07587	6.28359	4.25414	0.00410547	0.0199171	-2.01208
Rhov	-1.01827	7.50076	-4.24541	0.00414883	0.0200687	-2.02331
Dcdc2a	1.27162	8.02801	4.24534	0.00414915	0.0200687	-2.02339
Rcan1	0.845851	10.8529	4.24244	0.00416367	0.0201075	-2.02713
Rad18	1.46959	8.33842	4.24125	0.00416961	0.0201075	-2.02865
Ube2u	-1.56475	6.88787	-4.23761	0.00418795	0.0201658	-2.03335
Proc	-0.914355	10.2213	-4.23292	0.00421166	0.0201977	-2.03939
Pkp2	0.781319	9.47555	4.2316	0.00421838	0.0201977	-2.04109
Aldh5a1	-0.863654	9.15867	-4.23149	0.00421892	0.0201977	-2.04123
Thnsl2	-1.44349	9.13004	-4.23136	0.00421958	0.0201977	-2.0414
Gars1	0.872187	10.4874	4.22771	0.00423819	0.0202447	-2.0461
Arrdc4	0.877036	8.56223	4.22698	0.00424192	0.0202447	-2.04704
Acad12	-1.33117	7.7179	-4.22442	0.00425504	0.0202773	-2.05035
Lrrc59	0.944227	10.9501	4.22286	0.00426307	0.0202814	-2.05236
Fads6	-0.793626	8.10564	-4.22181	0.00426845	0.0202814	-2.05371
F8	-1.21751	7.78971	-4.21912	0.00428235	0.0203133	-2.05719
Ahcyl2	-1.10264	11.5372	-4.21808	0.00428774	0.0203133	-2.05853
Slc5a12	-2.23371	11.2662	-4.21587	0.00429919	0.0203378	-2.06138
Slc5a6	-0.847519	8.23894	-4.21322	0.00431296	0.0203428	-2.0648
Agps	-0.903663	10.4652	-4.21273	0.00431552	0.0203428	-2.06544
Abcc9	-1.06585	8.09989	-4.2108	0.00432556	0.0203428	-2.06792
Rpa2	0.760546	7.85187	4.21055	0.00432687	0.0203428	-2.06824
Gm11992	-2.27363	9.15549	-4.20796	0.00434046	0.0203428	-2.0716
Wdr4	0.927213	7.90752	4.20786	0.00434099	0.0203428	-2.07173
Cavin3	1.02248	9.70414	4.20645	0.00434838	0.0203428	-2.07355
Idh2	-0.792535	11.7088	-4.20602	0.00435062	0.0203428	-2.0741
Rufy3	-1.09351	8.78414	-4.20455	0.00435839	0.0203497	-2.07601
Tent5c	-0.813402	7.85243	-4.20019	0.00438143	0.0204277	-2.08164
Klf4	0.936375	8.42995	4.19779	0.00439415	0.0204575	-2.08474
Gja1	0.878034	7.75811	4.19482	0.00440997	0.0204735	-2.08858
Ptpre	0.969983	7.16738	4.19341	0.00441754	0.0204735	-2.09042
Pnkd	-1.51837	9.74238	-4.19332	0.00441802	0.0204735	-2.09053
Ankrd13c	-1.0698	11.2596	-4.1924	0.00442293	0.0204735	-2.09172
Slc13a2	-1.78678	9.64129	-4.18818	0.00444561	0.020526	-2.09719
Ifrd1	2.32993	8.98023	4.18792	0.00444698	0.020526	-2.09752
Zeb2os	-0.897001	6.86679	-4.17741	0.00450403	0.0207406	-2.11115
Sgms1os1	-0.833952	8.35026	-4.17641	0.00450948	0.0207406	-2.11244
Mrnip	-1.03758	8.83746	-4.17582	0.00451274	0.0207406	-2.11321
Hbegf	1.50899	9.55004	4.17225	0.00453232	0.020801	-2.11784
Gpatch4	0.850382	7.66681	4.17024	0.0045434	0.0208223	-2.12045
Efcab2	-0.908408	7.43864	-4.16765	0.00455771	0.0208583	-2.12381
Slc7a11	1.91053	6.31292	4.16379	0.00457911	0.0209266	-2.12882
Gpr39	1.10314	7.3377	4.16212	0.00458843	0.0209396	-2.13099
Gpr35	0.953971	7.2373	4.1594	0.00460361	0.0209516	-2.13452
Vps37b	1.07357	8.13531	4.15854	0.00460844	0.0209516	-2.13564
Rpsa	0.853608	10.4602	4.15766	0.0046134	0.0209516	-2.13679
Syn2	-0.766957	7.91487	-4.15701	0.00461701	0.0209516	-2.13763
Lrp2	-0.857075	12.3365	-4.15128	0.00464935	0.0210286	-2.14509
Cdkl1	-2.0402	9.7456	-4.14977	0.00465789	0.0210286	-2.14705
Ninl	-0.909783	7.83846	-4.14789	0.00466859	0.0210286	-2.1495
Pf4	0.742017	6.58133	4.14681	0.00467472	0.0210286	-2.1509
Fitm1	-1.26167	10.1249	-4.1465	0.00467649	0.0210286	-2.15131
Slc31a1	-0.895009	10.932	-4.14635	0.00467732	0.0210286	-2.1515
Ndufs1	-0.805764	10.7537	-4.14596	0.00467953	0.0210286	-2.152
Rorc	-0.833811	9.46256	-4.14297	0.00469661	0.0210652	-2.1559
Ebp	-0.789069	9.7636	-4.1418	0.00470334	0.0210652	-2.15743
Oxct1	-0.899944	11.3538	-4.14112	0.00470724	0.0210652	-2.15831
F2r	1.27444	10.2361	4.13702	0.00473082	0.0211278	-2.16365
Cabcoco1	-2.08773	8.92846	-4.13641	0.00473431	0.0211278	-2.16444
S100a8	1.22499	7.2909	4.13173	0.00476145	0.021186	-2.17055
Micall2	0.904424	7.89255	4.13053	0.00476839	0.021186	-2.1721
Abl2	0.818472	8.42845	4.12908	0.00477683	0.021186	-2.17399
Mdk	-0.888028	9.30352	-4.12827	0.00478158	0.021186	-2.17506
Tgfbi	1.09605	9.49933	4.12827	0.00478158	0.021186	-2.17506
Slc6a12	-0.869799	8.51323	-4.12432	0.00480467	0.021186	-2.1802
Phlda1	1.48015	8.72524	4.12345	0.00480978	0.021186	-2.18134
Wasf3	-0.735772	7.9456	-4.12318	0.00481137	0.021186	-2.18169
Tmod3	0.956289	9.64196	4.11909	0.00483551	0.021186	-2.18704
Corin	-0.800029	7.48166	-4.11782	0.00484299	0.021186	-2.18869
Acyp2	-0.757295	9.44037	-4.11713	0.00484708	0.021186	-2.18959
Csf1	1.10399	8.69256	4.11612	0.00485307	0.021186	-2.19091
Slc5a9	-1.5805	8.84499	-4.11547	0.00485695	0.021186	-2.19177
Cryzl2	-0.899001	11.9082	-4.11536	0.00485759	0.021186	-2.19191
Slfn1	0.791189	6.35413	4.11499	0.0048598	0.021186	-2.19239
Dao	-1.23668	11.595	-4.11494	0.00486005	0.021186	-2.19245
Abcb1a	1.25662	8.09646	4.11421	0.00486439	0.021186	-2.1934
Sema4b	0.794688	10.1945	4.11405	0.00486536	0.021186	-2.19362
St8sia1	-1.7107	9.55912	-4.10786	0.00490234	0.0213182	-2.2017
Nip7	0.795646	8.29366	4.10487	0.00492034	0.0213678	-2.20562
Nlrp6	-1.44035	9.69313	-4.10169	0.00493949	0.0214222	-2.20977
S100a6	1.89922	9.04897	4.09355	0.00498901	0.0215911	-2.22043
Dip2b	0.739413	8.1212	4.09307	0.00499199	0.0215911	-2.22106
Nop14	0.819049	8.48808	4.092	0.0049985	0.0215911	-2.22246
Pdp2	-1.69799	8.35325	-4.08811	0.00502244	0.0215912	-2.22756
Ppbp	1.74897	7.94175	4.08643	0.00503278	0.0215912	-2.22976
Hsd17b14	-0.854474	7.4204	-4.0831	0.00505336	0.0215912	-2.23412
Pex7	-0.842911	9.0235	-4.08223	0.0050588	0.0215912	-2.23527
Btg3	1.18209	8.99591	4.0807	0.00506827	0.0215912	-2.23726
Gm7334	1.18209	8.99591	4.0807	0.00506827	0.0215912	-2.23726
Gramd1b	-1.31833	10.8929	-4.079	0.00507888	0.0215912	-2.2395
Irak3	1.31668	8.12718	4.0787	0.00508075	0.0215912	-2.23989
Slc22a2	-0.967559	12.1945	-4.07847	0.0050822	0.0215912	-2.24019
Runx1	1.82535	8.5425	4.07775	0.00508672	0.0215912	-2.24115
Rrad	0.835627	7.64959	4.07743	0.00508869	0.0215912	-2.24156
Fgg	3.84467	9.15998	4.07734	0.00508927	0.0215912	-2.24168
Sav1	1.14396	9.91592	4.07673	0.00509304	0.0215912	-2.24247
E2f3	0.751771	7.5184	4.07391	0.00511077	0.0215912	-2.24618
Bcat2	-1.0794	9.64332	-4.0739	0.00511081	0.0215912	-2.24619
Tyw3	-1.16863	7.70943	-4.07381	0.00511139	0.0215912	-2.24631
Clec4d	0.806633	6.24609	4.07369	0.00511213	0.0215912	-2.24647
Cnksr1	0.793603	8.47311	4.06555	0.00516353	0.0217585	-2.25715
Ptger4	0.967978	7.96287	4.06478	0.00516847	0.0217585	-2.25817
Dync2li1	-0.883007	8.12745	-4.0627	0.00518168	0.0217585	-2.2609
Defb8	0.951043	6.07567	4.06248	0.00518307	0.0217585	-2.26118
Mmp19	1.41745	7.18376	4.06211	0.00518542	0.0217585	-2.26167
Cxcr2	2.00736	6.09043	4.06085	0.00519347	0.0217641	-2.26333
Mybbp1a	1.09284	9.9599	4.05829	0.0052099	0.0218046	-2.2667
Mrto4	1.05111	8.29252	4.05684	0.0052192	0.021807	-2.2686
Adgrg3	0.85232	7.35063	4.0561	0.00522395	0.021807	-2.26957
Echs1	-0.840706	10.6776	-4.05398	0.00523762	0.0218358	-2.27237
Medag	1.12341	6.71725	4.05218	0.00524927	0.0218562	-2.27474
Dram2	-0.737979	11.7839	-4.04794	0.00527677	0.021924	-2.28032
Copz2	-0.845683	9.41065	-4.04757	0.00527912	0.021924	-2.28079
Mogat1	-0.73534	10.9117	-4.04602	0.00528923	0.0219377	-2.28284
Rce1	0.71409	9.81301	4.04439	0.00529992	0.0219539	-2.28499
Ifi203	-1.51562	7.74096	-4.04275	0.00531062	0.021967	-2.28714
Stard4	-0.960379	9.10042	-4.0414	0.00531949	0.021967	-2.28893
Ldc1	-1.68953	8.55542	-4.04079	0.00532347	0.021967	-2.28972
Zcchc9	0.93928	9.44195	4.03904	0.00533501	0.0219865	-2.29204
Tspo	0.850469	10.5475	4.0342	0.00536696	0.02209	-2.29841
Stxbp4	-2.36266	8.31034	-4.03175	0.00538323	0.0221288	-2.30164
Gm10804	-2.21509	9.47749	-4.02898	0.00540169	0.0221759	-2.3053
Impdh1	0.826438	7.56438	4.02797	0.00540841	0.0221759	-2.30663
Lsm2	0.726921	7.50218	4.02467	0.00543051	0.0222382	-2.31098
Fah	-0.972817	11.9506	-4.02308	0.00544122	0.0222494	-2.31308
Angptl2	-0.975688	10.0845	-4.0217	0.00545048	0.0222494	-2.3149
Echdc3	-1.11995	8.64893	-4.02025	0.00546028	0.0222494	-2.31682
Amt	-1.34591	9.9525	-4.02018	0.00546077	0.0222494	-2.31691
Rgcc	1.15584	8.97692	4.01745	0.00547927	0.0222966	-2.32052
Scarb2	0.819208	9.84313	4.01626	0.00548733	0.0223014	-2.32209
Smcp	-1.67751	7.43642	-4.0127	0.00551154	0.0223457	-2.32679
Mgat4b	0.910516	10.4107	4.01262	0.00551209	0.0223457	-2.32689
Fuca2	-0.726128	11.7124	-4.00567	0.00555976	0.0224932	-2.33609
Enpp1	-1.56138	10.6023	-4.00529	0.00556238	0.0224932	-2.33659
Greb1	-0.80303	7.13232	-4.00322	0.00557668	0.0225228	-2.33933
Ddo	-1.6279	8.93811	-3.99817	0.00561165	0.0226154	-2.346
Lypla1	-0.780229	11.7607	-3.99789	0.00561361	0.0226154	-2.34637
Mep1a	-0.846089	12.3692	-3.9949	0.00563451	0.0226598	-2.35034
Mmp8	0.980788	5.67406	3.99431	0.00563864	0.0226598	-2.35112
Grb7	-1.03115	10.5092	-3.98564	0.00569961	0.0228763	-2.3626
Card14	0.849947	7.72441	3.98415	0.00571022	0.0228823	-2.36458
Cnih4	0.797734	10.772	3.98344	0.00571525	0.0228823	-2.36552
Adss1	-0.888205	7.40692	-3.98238	0.00572275	0.0228839	-2.36692
Plekhh1	0.818211	8.16947	3.97877	0.00574848	0.0229346	-2.37171
Psmd11	0.78912	10.4986	3.97861	0.00574962	0.0229346	-2.37192
Pla2g2e	0.911753	7.02897	3.97484	0.0057767	0.0230142	-2.37693
Ecm2	-0.730015	6.05558	-3.97271	0.00579201	0.0230158	-2.37976
Hmgcs1	-1.21657	11.13	-3.97258	0.00579292	0.0230158	-2.37993
Nipsnap1	-1.03107	10.7142	-3.97181	0.00579847	0.0230158	-2.38095
Prkcz	-0.814568	9.64753	-3.96835	0.00582348	0.0230654	-2.38554
Mettl27	-1.37119	8.63784	-3.96704	0.00583301	0.0230654	-2.38728
Map3k14	0.739729	8.12634	3.96655	0.00583658	0.0230654	-2.38794
Galm	-1.29234	10.8855	-3.96614	0.00583952	0.0230654	-2.38847
Ypel3	-0.817059	10.1915	-3.96108	0.00587649	0.0231504	-2.39521
Chrnb1	1.85397	8.6426	3.96038	0.00588158	0.0231504	-2.39613
Angpt1	-1.18996	6.64098	-3.96012	0.00588349	0.0231504	-2.39648
Maff	1.92623	7.41476	3.95809	0.00589839	0.0231504	-2.39918
Lmo7	-0.986323	9.35642	-3.95669	0.00590873	0.0231504	-2.40104
Ipcef1	-0.958859	6.74635	-3.95569	0.00591607	0.0231504	-2.40237
Kynu	-2.09628	8.55196	-3.95526	0.00591924	0.0231504	-2.40294
Cfap119	-0.948968	7.04604	-3.95504	0.0059209	0.0231504	-2.40324
Slc5a11	-1.13423	9.08991	-3.95398	0.00592872	0.0231504	-2.40465
Cubn	-1.0797	11.9034	-3.95344	0.00593269	0.0231504	-2.40536
Plekhg6	0.758616	7.77267	3.95041	0.00595515	0.0231818	-2.40939
Egr2	1.33861	7.49196	3.94986	0.00595922	0.0231818	-2.41012
Icam1	0.798467	9.33942	3.94945	0.00596227	0.0231818	-2.41067
Vgf	0.85599	7.41023	3.9462	0.0059865	0.0232367	-2.41499
Stat3	0.919284	10.7969	3.94563	0.00599077	0.0232367	-2.41575
Abca8a	-0.785837	7.12681	-3.94359	0.00600606	0.0232681	-2.41847
Cyp2c23	-1.87848	9.60673	-3.93766	0.00605068	0.0234129	-2.42636
Mansc4	-2.00439	8.54479	-3.93395	0.0060788	0.0234936	-2.43131
Klhl24	-0.953148	10.8276	-3.93034	0.00610635	0.0235563	-2.43613
Tbc1d8	1.06172	7.94573	3.92971	0.00611113	0.0235563	-2.43697
Pex3	-0.725638	10.1733	-3.9281	0.00612347	0.0235563	-2.43912
Phldb1	0.857624	8.97898	3.92578	0.00614124	0.0235563	-2.44221
Agmat	-0.823624	7.06503	-3.92575	0.00614151	0.0235563	-2.44226
Gstk1	-1.33507	11.1407	-3.92564	0.00614236	0.0235563	-2.4424
Trim47	0.9094	8.7712	3.92516	0.00614606	0.0235563	-2.44305
Pcmtd1	-0.793857	9.80429	-3.92338	0.00615971	0.0235806	-2.44541
4931406C07Rik	-0.739543	11.942	-3.92135	0.00617538	0.0236126	-2.44812
Riok1	0.76021	7.59149	3.91267	0.00624292	0.0237983	-2.45972
Pdcd4	-1.0927	10.3408	-3.91141	0.00625276	0.0237983	-2.4614
Hes6	-1.11943	9.55601	-3.91138	0.00625301	0.0237983	-2.46144
Mindy4	-0.753552	7.13646	-3.91053	0.00625969	0.0237983	-2.46258
Cyrib	0.888345	8.84686	3.90969	0.00626631	0.0237983	-2.46371
Il36a	1.68277	6.41442	3.90886	0.00627277	0.0237983	-2.4648
Procr	1.08153	7.61127	3.90852	0.00627549	0.0237983	-2.46527
Pde1a	-1.51529	9.28838	-3.90597	0.00629554	0.0238463	-2.46867
Eml2	0.691201	8.87955	3.90462	0.00630625	0.0238589	-2.47048
Casr	-1.59132	10.0018	-3.90179	0.0063287	0.0239065	-2.47427
Cyp2j13	-0.942599	11.5119	-3.90116	0.00633364	0.0239065	-2.4751
Plscr1	0.705689	11.0727	3.89724	0.00636493	0.0239966	-2.48035
Gjb2	-0.761924	11.2236	-3.89344	0.0063954	0.0240834	-2.48544
Ccdc86	0.803747	9.0693	3.89178	0.0064087	0.0241053	-2.48766
Akr1b10	-0.897227	9.28391	-3.89045	0.00641945	0.0241177	-2.48945
Rab11fip4	-0.854268	8.03866	-3.88928	0.00642892	0.0241252	-2.49102
Smpd2	-0.963854	10.1343	-3.88725	0.00644535	0.0241376	-2.49374
Kansl1l	-1.394	9.07569	-3.88644	0.00645188	0.0241376	-2.49482
Plxna2	0.836881	9.30118	3.88533	0.00646089	0.0241376	-2.4963
Gstm7	-1.26894	8.37699	-3.88518	0.00646209	0.0241376	-2.4965
Tlr12	-0.862196	7.48196	-3.88296	0.00648019	0.0241663	-2.49948
Spp1	0.799863	12.7992	3.88123	0.00649428	0.0241663	-2.5018
Itgb3	0.794657	7.51618	3.88068	0.00649876	0.0241663	-2.50253
Fancd2os	-0.990054	7.58927	-3.88034	0.00650154	0.0241663	-2.50299
Socs3	1.51395	7.95758	3.87965	0.00650718	0.0241663	-2.50391
Klf5	0.824137	9.21664	3.87527	0.00654322	0.0242723	-2.5098
Hspb1	1.45269	10.7413	3.87075	0.0065805	0.024367	-2.51585
Scrn3	-1.46942	9.42441	-3.87035	0.00658385	0.024367	-2.5164
Limk1	0.923912	8.29211	3.8623	0.00665095	0.0245872	-2.5272
Scrib	0.696536	8.87334	3.85819	0.00668554	0.0246817	-2.53273
Cpt1b	-1.16694	9.51416	-3.85745	0.0066918	0.0246817	-2.53373
Pcx	-0.750523	11.8763	-3.85444	0.00671723	0.0247427	-2.53777
Zfyve21	-0.732525	9.05032	-3.85312	0.00672847	0.0247427	-2.53955
Plekhb1	-1.08019	7.57189	-3.85113	0.00674534	0.0247427	-2.54222
Rrp15	0.787458	7.28871	3.8507	0.00674903	0.0247427	-2.5428
Numbl	0.778668	8.37607	3.85063	0.00674962	0.0247427	-2.54289
Muc20	-1.02606	8.83927	-3.84986	0.00675617	0.0247427	-2.54393
Gsta4	0.846525	10.3135	3.84902	0.0067634	0.0247427	-2.54507
Lonp2	-0.83242	10.0781	-3.84668	0.00678336	0.0247427	-2.54821
Il6ra	0.741001	8.75872	3.84666	0.00678361	0.0247427	-2.54824
Hnrnph3	-0.878635	9.13253	-3.84645	0.00678535	0.0247427	-2.54852
Iyd	-1.18092	9.48188	-3.84525	0.00679563	0.0247427	-2.55013
Aqp1	-1.25113	11.5388	-3.84472	0.00680023	0.0247427	-2.55085
Ift172	-1.10457	7.67106	-3.8437	0.00680902	0.0247468	-2.55223
Gm10658	-0.880589	6.66302	-3.84275	0.00681712	0.0247484	-2.55349
Zc3h12c	-0.921206	9.73889	-3.84038	0.00683762	0.024795	-2.55669
Isca1	-0.692037	9.78651	-3.83845	0.00685436	0.0248278	-2.5593
Lhx1	-1.30383	8.39957	-3.83397	0.00689331	0.0248684	-2.56533
Prag1	0.796967	8.63758	3.83278	0.00690367	0.0248684	-2.56693
Ccl2	0.964077	7.69943	3.83229	0.00690791	0.0248684	-2.56759
Gm13363	0.740772	11.0442	3.83123	0.00691719	0.0248684	-2.56902
Ptp4a1	0.740772	11.0442	3.83123	0.00691719	0.0248684	-2.56902
Pwp2	0.864713	8.31019	3.83086	0.00692047	0.0248684	-2.56952
Fgb	4.04604	8.02137	3.83082	0.00692076	0.0248684	-2.56957
Plpp1	0.854865	10.2675	3.82871	0.00693931	0.0248684	-2.57242
Atosb	0.899677	8.3469	3.82801	0.00694547	0.0248684	-2.57336
Tnfaip8	-1.63082	10.4219	-3.82599	0.00696322	0.0248684	-2.57608
Gar1	0.985428	9.0719	3.82561	0.00696659	0.0248684	-2.5766
Clybl	-1.14134	11.0995	-3.82425	0.00697857	0.0248684	-2.57843
Lsm7	0.772121	9.15482	3.82383	0.00698232	0.0248684	-2.579
Tbc1d32	-1.21738	7.35615	-3.82348	0.00698542	0.0248684	-2.57947
Nr4a1	2.20902	8.53694	3.82254	0.0069937	0.0248684	-2.58073
Gale	0.741671	7.43545	3.82246	0.00699447	0.0248684	-2.58085
Tspan8	0.777091	8.97322	3.82224	0.00699641	0.0248684	-2.58115
Homer3	0.842772	8.46756	3.81972	0.00701875	0.0249186	-2.58454
Lrg1	1.75911	9.57122	3.81865	0.00702834	0.0249186	-2.58599
Slco1a4	-0.961317	6.29239	-3.81805	0.00703367	0.0249186	-2.5868
Chka	0.878496	9.38731	3.81348	0.00707454	0.0249917	-2.59297
Pes1	0.728718	9.29236	3.81314	0.0070776	0.0249917	-2.59343
Srd5a2	-1.43623	8.3679	-3.81253	0.00708305	0.0249917	-2.59425
Slc13a3	-1.03466	12.3129	-3.81229	0.00708524	0.0249917	-2.59458
Ppp1r13l	0.899631	8.10944	3.80961	0.00710934	0.0250229	-2.5982
Degs2	-0.930359	10.8303	-3.80888	0.00711592	0.0250229	-2.59918
Abhd14b	-1.04916	10.9473	-3.80793	0.00712447	0.0250229	-2.60046
Gdpd3	-1.39094	8.85904	-3.80787	0.00712507	0.0250229	-2.60055
Crebrf	-1.26433	9.03665	-3.80551	0.00714642	0.0250385	-2.60374
Pmepa1	0.698178	11.198	3.80461	0.00715463	0.0250385	-2.60496
Cd44	1.41866	7.68553	3.80379	0.00716207	0.0250385	-2.60607
Itpr3	0.968924	8.56458	3.80351	0.00716464	0.0250385	-2.60645
Ier5	1.37296	7.63854	3.80311	0.00716826	0.0250385	-2.60698
Mir568	-1.7805	9.30652	-3.80216	0.00717689	0.0250398	-2.60827
Ccl7	0.821593	6.70489	3.7991	0.00720482	0.0250398	-2.6124
Car3	-1.82609	11.0694	-3.798	0.00721489	0.0250398	-2.61389
Cd9	1.26869	10.3535	3.79728	0.00722151	0.0250398	-2.61486
Dusp8	1.00032	7.81033	3.79648	0.00722882	0.0250398	-2.61594
Gpihbp1	0.747578	8.1125	3.79631	0.00723045	0.0250398	-2.61618
Lrrc32	1.88858	10.0033	3.79576	0.00723553	0.0250398	-2.61693
Etnppl	-1.42617	6.66553	-3.79461	0.00724603	0.0250398	-2.61847
Dph5	0.66599	7.76225	3.79376	0.0072539	0.0250398	-2.61963
Acadm	-0.803854	12.2767	-3.79371	0.00725437	0.0250398	-2.6197
Rhbg	-0.95861	8.83017	-3.79295	0.0072614	0.0250398	-2.62073
Scd1	-1.17099	11.7116	-3.79292	0.00726161	0.0250398	-2.62076
Bnip3	-1.02135	10.7995	-3.79187	0.00727139	0.0250468	-2.62219
Hdc	0.710012	7.25016	3.78574	0.0073283	0.0251734	-2.63049
Slc7a9	-0.862917	10.3128	-3.7856	0.00732953	0.0251734	-2.63067
Rps6ka4	0.820752	9.02055	3.78539	0.00733152	0.0251734	-2.63096
Pcbd1	-0.763413	12.3898	-3.7832	0.00735204	0.0251964	-2.63393
Slpi	0.666621	7.09538	3.783	0.00735383	0.0251964	-2.63419
Aqp6	-1.79762	9.28566	-3.78084	0.0073741	0.0252391	-2.63712
Pepd	-0.672989	10.8936	-3.77963	0.00738545	0.0252501	-2.63876
Fgl2	0.904819	7.02032	3.77884	0.00739293	0.0252501	-2.63984
Shank2	-1.58252	9.58561	-3.77594	0.00742024	0.0253166	-2.64376
Ugt2b5	-0.838069	9.48729	-3.77259	0.00745204	0.0253982	-2.64831
Mapk7	0.774872	8.50889	3.76888	0.00748731	0.0254916	-2.65334
Crybg2	0.811853	7.64663	3.76688	0.00750645	0.025504	-2.65606
Pcsk6	-0.688541	9.07282	-3.76685	0.00750675	0.025504	-2.6561
Slc22a29	-1.23543	8.33049	-3.76537	0.0075209	0.0255252	-2.6581
Nnt	-0.829084	10.281	-3.76194	0.00755396	0.0256105	-2.66277
Mgl2	-0.749651	6.82656	-3.7595	0.00757748	0.0256634	-2.66608
Srr	-1.45357	10.2475	-3.75809	0.00759116	0.0256828	-2.668
Aspg	-1.21348	8.47867	-3.7569	0.00760268	0.0256893	-2.66961
Asah2	-1.33216	10.4107	-3.75625	0.007609	0.0256893	-2.67049
Dusp10	1.12422	7.67154	3.75514	0.00761974	0.0256987	-2.672
Dusp4	0.925841	8.56437	3.75384	0.00763247	0.0257084	-2.67377
Slc33a1	-1.17975	9.74512	-3.753	0.00764065	0.0257084	-2.67491
Lmbrd2	-1.18994	10.1754	-3.7524	0.00764648	0.0257084	-2.67572
Rnf5	-0.792262	10.8527	-3.75118	0.00765842	0.0257218	-2.67738
Bax	0.791649	8.40865	3.74879	0.0076818	0.0257735	-2.68063
Rrp1b	0.835831	7.66575	3.74606	0.0077087	0.0258369	-2.68434
Plbd1	-1.11558	8.57845	-3.74246	0.00774422	0.0259291	-2.68923
Suox	-1.6832	9.8517	-3.73907	0.00777791	0.0260149	-2.69385
Nipal1	1.18065	7.20483	3.73521	0.00781641	0.0261167	-2.6991
Ttc38	-1.20388	9.53349	-3.73378	0.00783074	0.0261233	-2.70105
Tmed6	-1.44541	8.11776	-3.7334	0.00783457	0.0261233	-2.70157
Afg1l	-1.30889	8.65599	-3.7254	0.00791528	0.0263652	-2.71247
Gda	0.766119	7.33703	3.72157	0.00795425	0.0264073	-2.7177
Csrp2	-0.915612	10.9686	-3.72132	0.00795674	0.0264073	-2.71803
Slc23a3	-1.43302	7.79164	-3.71949	0.00797551	0.0264073	-2.72054
Ptpn12	0.936719	9.90486	3.71944	0.00797598	0.0264073	-2.7206
Rasip1	0.938481	8.38958	3.71923	0.00797814	0.0264073	-2.72089
Ptpn23	1.00508	9.88217	3.7192	0.00797843	0.0264073	-2.72092
Tpmt	-1.84157	11.5199	-3.71812	0.00798946	0.0264073	-2.72239
Tomm5	0.863406	9.2703	3.71775	0.0079933	0.0264073	-2.7229
Ugcg	0.69966	9.02293	3.71497	0.00802186	0.0264746	-2.7267
Als2cl	0.710664	8.03915	3.71282	0.00804401	0.0265032	-2.72963
Zfand1	-0.975646	8.9724	-3.71254	0.00804692	0.0265032	-2.73001
AI837181	1.08825	9.98691	3.70868	0.00808685	0.026577	-2.73528
Uchl1	0.944463	7.62267	3.70863	0.0080874	0.026577	-2.73535
Hddc3	-1.47619	8.81334	-3.70799	0.00809403	0.026577	-2.73622
Shc1	0.711041	10.1285	3.70649	0.00810969	0.0266014	-2.73828
Blcap	0.94414	8.89421	3.70355	0.00814031	0.0266748	-2.74228
Slc22a1	-0.652832	12.0251	-3.69882	0.00818994	0.0268102	-2.74874
Dnajc28	-1.48527	7.26128	-3.69609	0.0082188	0.0268569	-2.75248
Pecr	-1.47104	11.6523	-3.6959	0.00822083	0.0268569	-2.75275
Arhgap23	0.685976	7.98628	3.68998	0.00828358	0.0270346	-2.76083
Flii	0.677394	10.1749	3.68712	0.00831415	0.0270994	-2.76474
Slc6a19os	1.58552	7.50005	3.68619	0.00832412	0.0270994	-2.76602
Prr13	0.652518	10.2642	3.68577	0.0083286	0.0270994	-2.76659
Hps5	-1.51834	8.71021	-3.68262	0.00836251	0.0271818	-2.77091
Cckar	-1.72122	9.84861	-3.68156	0.00837387	0.0271818	-2.77235
Rfesd	-1.10933	7.78634	-3.68107	0.00837917	0.0271818	-2.77302
Fbl	0.67076	9.71753	3.67786	0.0084139	0.0272508	-2.77742
H2az2	-1.22208	10.2367	-3.67733	0.00841969	0.0272508	-2.77815
Itfg1	-0.845374	11.4284	-3.67677	0.00842575	0.0272508	-2.77891
Ank2	-0.715255	7.42805	-3.67329	0.00846369	0.0273462	-2.78369
Slc25a42	-1.20699	10.1817	-3.66775	0.00852431	0.027464	-2.79127
Aadac	-0.914974	10.276	-3.66732	0.00852911	0.027464	-2.79187
Enpp3	-1.76939	10.4935	-3.66609	0.00854261	0.027464	-2.79355
Slc16a9	-1.81503	10.8517	-3.66521	0.00855236	0.027464	-2.79476
Hao2	-2.40056	10.2757	-3.66436	0.00856174	0.027464	-2.79593
Gm10732	-0.826331	6.06899	-3.66344	0.00857186	0.027464	-2.79718
Mtif3	-0.884255	9.15457	-3.66328	0.00857363	0.027464	-2.7974
Slc14a1	-1.01526	8.19731	-3.66225	0.0085851	0.027464	-2.79882
Shmt2	-1.05631	10.9233	-3.66194	0.00858853	0.027464	-2.79925
Lrrc56	-0.864168	8.04125	-3.66179	0.00859022	0.027464	-2.79946
Nipal3	-0.985566	8.80545	-3.66147	0.00859367	0.027464	-2.79988
Pygl	-0.949871	8.27182	-3.66065	0.00860277	0.027466	-2.80101
Cryl1	-0.793871	11.7537	-3.6589	0.00862228	0.0274893	-2.80341
Slc22a28	-1.55216	10.6666	-3.65826	0.0086294	0.0274893	-2.80429
Gsto1	0.677133	9.83151	3.6577	0.00863561	0.0274893	-2.80505
Nup107	0.655744	7.70884	3.6568	0.00864566	0.0274942	-2.80629
Rnf152	-1.17475	8.37645	-3.65237	0.00869538	0.02757	-2.81238
Acot11	-1.41389	8.77946	-3.65209	0.00869852	0.02757	-2.81277
Klhl7	-0.838186	9.02226	-3.65102	0.00871052	0.02757	-2.81423
Tpm4	0.96379	11.4856	3.65098	0.00871096	0.02757	-2.81428
Ppa2	-0.766543	10.2084	-3.65088	0.00871215	0.02757	-2.81443
Hilpda	1.46085	7.11329	3.6496	0.0087265	0.0275881	-2.81618
Septin11	0.660155	10.8483	3.64789	0.00874586	0.0275881	-2.81853
Hibch	-1.25458	8.8577	-3.64749	0.00875034	0.0275881	-2.81907
Atp6v0e2	-0.97587	9.37681	-3.64705	0.00875541	0.0275881	-2.81969
Morf4l2	0.736942	8.72566	3.64587	0.00876871	0.0275881	-2.8213
Gpr155	-0.932409	8.88638	-3.64584	0.0087691	0.0275881	-2.82135
Mcam	1.15609	9.05583	3.64485	0.00878036	0.0275966	-2.82271
Smim24	-1.35949	11.1585	-3.64112	0.00882276	0.0276846	-2.82783
Fbxo40	-1.14634	9.06446	-3.64054	0.00882944	0.0276846	-2.82863
Selp	0.66576	6.96803	3.63863	0.00885131	0.0276846	-2.83126
Acad11	-1.10212	11.2741	-3.63843	0.00885353	0.0276846	-2.83153
Gsap	-1.51203	7.89498	-3.63802	0.00885821	0.0276846	-2.83209
Ctss	0.821479	7.90208	3.63759	0.00886316	0.0276846	-2.83268
Slc35a3	-0.808967	10.4154	-3.63714	0.00886834	0.0276846	-2.8333
Slc46a1	-1.12367	9.62548	-3.63489	0.00889418	0.0277024	-2.83639
Slit2	-1.5734	9.0613	-3.63485	0.00889466	0.0277024	-2.83645
Krt19	1.1498	8.53947	3.63357	0.0089094	0.0277024	-2.83821
Fbp1	-0.742351	12.5965	-3.63254	0.00892132	0.0277024	-2.83963
Ddx21	0.948249	10.0663	3.63251	0.00892172	0.0277024	-2.83967
Havcr1	3.93623	9.64859	3.63218	0.00892547	0.0277024	-2.84012
Ankrd1	1.30306	7.58779	3.63078	0.0089417	0.0277261	-2.84205
Slc7a13	-1.46593	11.8005	-3.62889	0.00896368	0.0277676	-2.84466
Thrb	-1.54213	8.69223	-3.62783	0.00897602	0.0277792	-2.84612
Npr2	-1.46492	8.71354	-3.62525	0.00900604	0.0278247	-2.84966
Tlnrd1	0.953321	7.52315	3.62509	0.00900793	0.0278247	-2.84988
Ociad2	-1.05106	7.62837	-3.62164	0.0090483	0.0279203	-2.85463
Nherf4	-1.05099	9.18203	-3.62097	0.00905616	0.0279203	-2.85555
Glb1l	-1.24285	10.509	-3.6184	0.00908638	0.0279734	-2.85909
Pank1	-1.29244	11.6393	-3.61663	0.00910731	0.0279734	-2.86153
Nadk2	-0.730676	9.94151	-3.61568	0.00911855	0.0279734	-2.86284
Lpl	-1.09864	11.6133	-3.61518	0.00912445	0.0279734	-2.86353
Sema4g	-1.11079	8.1054	-3.61495	0.00912714	0.0279734	-2.86384
Fkbpl	-0.781944	8.54388	-3.61448	0.00913277	0.0279734	-2.8645
Car14	-2.2992	9.99203	-3.61438	0.00913399	0.0279734	-2.86464
Sypl2	-1.56944	9.31353	-3.61103	0.00917373	0.0280685	-2.86925
Sult2b1	0.664031	7.44664	3.60601	0.00923385	0.0280722	-2.87618
Ndufv3	-0.660889	10.1242	-3.60543	0.0092407	0.0280722	-2.87697
Wwtr1	0.639987	10.5055	3.60488	0.00924738	0.0280722	-2.87774
Dhrs3	-1.34585	11.0696	-3.60419	0.00925568	0.0280722	-2.87869
Adprs	0.646536	8.63723	3.60412	0.00925653	0.0280722	-2.87878
Uqcc5	-0.900152	7.63842	-3.60289	0.00927132	0.0280722	-2.88048
Ivd	-0.681813	11.1375	-3.60264	0.0092743	0.0280722	-2.88082
Fbxo10	-0.699677	8.37236	-3.60237	0.00927756	0.0280722	-2.88119
Gm4956	-0.767954	6.06123	-3.60184	0.00928395	0.0280722	-2.88192
Lrpap1	-0.904183	11.7482	-3.60179	0.00928459	0.0280722	-2.882
Eepd1	0.895112	7.01478	3.60141	0.00928922	0.0280722	-2.88253
Dpp4	-1.22941	9.40823	-3.60109	0.00929305	0.0280722	-2.88296
Znrf1	0.662891	9.54705	3.60083	0.00929612	0.0280722	-2.88331
Eaf1	1.2011	10.0631	3.6008	0.00929659	0.0280722	-2.88337
Agmo	-0.952995	6.59133	-3.59995	0.00930679	0.0280768	-2.88453
Atp7b	-0.658409	7.27963	-3.59569	0.00935859	0.0281806	-2.89042
Abhd3	-0.791271	10.7091	-3.59568	0.00935865	0.0281806	-2.89043
Fjx1	1.43482	8.04396	3.59433	0.00937512	0.0282039	-2.89229
Oasl1	1.16867	8.07037	3.59162	0.00940822	0.0282772	-2.89603
Car12	-1.41883	11.0955	-3.59032	0.00942419	0.0282988	-2.89783
Map3k8	0.65014	7.31409	3.58419	0.00949964	0.0284452	-2.90629
Cct3	0.666583	10.8595	3.58403	0.00950164	0.0284452	-2.90652
Taldo1	0.843183	10.0927	3.58387	0.00950364	0.0284452	-2.90674
Tlcd1	-1.42639	10.1653	-3.58349	0.00950838	0.0284452	-2.90727
Pi4k2b	0.887626	8.17164	3.5828	0.00951693	0.0284452	-2.90822
Tfdp2	-0.812212	9.30316	-3.58089	0.00954069	0.0284898	-2.91087
Ctdspl	-0.98409	9.37764	-3.57768	0.00958062	0.0285464	-2.9153
Ddx19b	0.789194	7.63658	3.57758	0.00958186	0.0285464	-2.91544
Retnlg	1.55549	6.73596	3.57724	0.00958616	0.0285464	-2.91591
Ssna1	0.69649	7.98435	3.57625	0.00959853	0.028557	-2.91728
Ddx39a	0.96504	8.28729	3.57407	0.00962585	0.0286119	-2.9203
Apoc3	-1.47992	9.61195	-3.57305	0.00963862	0.0286235	-2.9217
Inhbb	1.37493	7.49483	3.572	0.00965185	0.0286365	-2.92316
Ms4a4a	0.636618	5.58496	3.56845	0.00969664	0.0287229	-2.92807
Pgap6	-0.808658	11.3908	-3.56828	0.00969877	0.0287229	-2.9283
Cfap126	-1.29552	7.62963	-3.56598	0.00972801	0.0287831	-2.93149
Zfp943	-1.00061	7.69843	-3.56458	0.00974579	0.0288034	-2.93343
Map7d1	0.728088	9.20635	3.56404	0.00975268	0.0288034	-2.93418
Galns	-0.723686	10.5815	-3.56223	0.0097757	0.028823	-2.93668
Ivns1abp	-0.639865	11.5923	-3.56118	0.00978915	0.028823	-2.93814
Ssh3	0.682666	8.70967	3.56114	0.00978961	0.028823	-2.93819
Adrb2	-0.90862	7.82817	-3.56072	0.00979501	0.028823	-2.93877
Slc34a3	-1.31944	9.69819	-3.55718	0.00984041	0.0289303	-2.94368
Cdhr2	-1.22723	9.13554	-3.55586	0.00985743	0.028954	-2.94551
Plpp5	0.844775	9.71457	3.55509	0.0098674	0.0289569	-2.94658
Card19	1.22248	9.65689	3.55279	0.00989703	0.0290175	-2.94976
Usp43	0.660449	7.6488	3.55153	0.00991342	0.029026	-2.95152
Pygm	-0.727041	8.00718	-3.55118	0.00991788	0.029026	-2.95199
Junb	1.11171	8.67139	3.54951	0.00993954	0.0290371	-2.95431
Fam217a	-0.753501	6.81275	-3.54951	0.00993965	0.0290371	-2.95432
Arhgef39	-0.743508	7.29781	-3.5487	0.0099502	0.0290416	-2.95544
Siae	-1.31097	9.15553	-3.54694	0.00997313	0.0290425	-2.95788
Gpc6	-0.68728	8.10417	-3.54693	0.00997318	0.0290425	-2.95789
Noc4l	0.7507	9.11773	3.5466	0.00997745	0.0290425	-2.95834
Arl6ip1	-0.666223	11.6736	-3.54327	0.0100211	0.0291433	-2.96297
Sdc1	0.918409	8.94009	3.54177	0.0100408	0.0291744	-2.96506
Pgam2	-0.910674	9.23331	-3.53329	0.010153	0.0294737	-2.97683
Tarbp2	0.762922	8.33761	3.53208	0.010169	0.0294917	-2.9785
E230016K23Rik	-0.626951	6.37413	-3.53129	0.0101796	0.0294917	-2.9796
Hemk1	-0.919247	8.20669	-3.52983	0.0101991	0.0294917	-2.98163
Tubb1	0.621023	7.55314	3.5296	0.0102022	0.0294917	-2.98195
Lamtor5	-0.629927	10.0235	-3.5294	0.0102048	0.0294917	-2.98223
Slc30a2	-1.12322	9.83139	-3.52596	0.010251	0.0295986	-2.98701
Relt	0.794515	6.54094	3.52327	0.0102872	0.0296644	-2.99075
Lypd6	-1.10094	7.41807	-3.5229	0.0102921	0.0296644	-2.99125
Esrp1	-0.805405	8.63519	-3.52173	0.0103079	0.0296835	-2.99288
Mmp10	0.681882	6.99524	3.51723	0.010369	0.0298282	-2.99915
Spag5	-0.692885	6.90821	-3.51624	0.0103825	0.0298282	-3.00052
Dio1	-1.94633	8.03578	-3.51465	0.0104042	0.0298282	-3.00273
Atg14	-0.756185	7.94066	-3.51406	0.0104123	0.0298282	-3.00356
Slc38a3	-1.80413	10.6407	-3.51355	0.0104192	0.0298282	-3.00426
Pak1ip1	0.781261	9.23925	3.51307	0.0104258	0.0298282	-3.00493
Timm10	0.733288	8.40744	3.51295	0.0104275	0.0298282	-3.0051
Tpm3	0.612013	10.0707	3.51206	0.0104396	0.0298282	-3.00634
Apela	-2.5573	10.3352	-3.51194	0.0104412	0.0298282	-3.0065
Camk2d	1.05251	9.71838	3.51012	0.0104663	0.0298733	-3.00904
Slfn2	1.04198	7.28504	3.50936	0.0104768	0.0298768	-3.0101
Prom2	-0.791126	8.46858	-3.50789	0.010497	0.029884	-3.01214
Atp2a3	-0.672885	7.98235	-3.50614	0.0105211	0.029884	-3.01457
Trim16	0.797909	7.58934	3.50521	0.010534	0.029884	-3.01587
Steap1	2.19635	7.80851	3.50517	0.0105345	0.029884	-3.01592
Armh4	-1.15264	7.05195	-3.5048	0.0105397	0.029884	-3.01644
Cdk2	0.697033	8.20995	3.50349	0.0105579	0.029884	-3.01827
Nasp	0.655203	7.45504	3.50331	0.0105604	0.029884	-3.01852
Rasgef1b	-0.845129	6.90492	-3.5033	0.0105606	0.029884	-3.01854
Iqsec2	-0.918642	8.04603	-3.5026	0.0105703	0.029884	-3.01951
Csrnp1	0.995409	8.62814	3.50249	0.0105718	0.029884	-3.01966
Entpd1	0.710986	7.67958	3.50029	0.0106024	0.0299283	-3.02273
Prex2	-1.03827	8.24281	-3.49988	0.0106081	0.0299283	-3.02329
Klf15	-1.00728	9.91153	-3.49937	0.0106152	0.0299283	-3.02401
Tars1	0.744408	8.79309	3.49866	0.0106251	0.0299301	-3.02499
Tmem163	-0.704522	8.27673	-3.49514	0.0106745	0.030043	-3.02991
Slc7a6	0.835481	8.47461	3.48951	0.0107539	0.0302402	-3.03776
Agtrap	-1.0041	11.0075	-3.48738	0.0107841	0.0302985	-3.04072
Wdr74	0.726889	9.36746	3.48579	0.0108067	0.030312	-3.04294
Ctsd	0.638831	12.2836	3.48559	0.0108095	0.030312	-3.04322
Dixdc1	-0.70399	7.4551	-3.48266	0.0108514	0.030312	-3.04731
Gm10052	0.645418	10.2213	3.48244	0.0108545	0.030312	-3.04761
Gm5643	0.645418	10.2213	3.48244	0.0108545	0.030312	-3.04761
Hnrnpa1	0.645418	10.2213	3.48244	0.0108545	0.030312	-3.04761
Hnrnpa1l2-ps2	0.645418	10.2213	3.48244	0.0108545	0.030312	-3.04761
Fam83h	0.8194	9.28265	3.47934	0.010899	0.0303953	-3.05194
Arhgap24	-0.8314	10.0208	-3.47894	0.0109046	0.0303953	-3.05249
Ppic	-0.845169	10.701	-3.47598	0.0109474	0.0303953	-3.05663
Afm	-0.924759	7.85181	-3.47555	0.0109536	0.0303953	-3.05723
Acot3	-1.31465	7.92763	-3.47554	0.0109537	0.0303953	-3.05725
Kbtbd7	-1.03013	8.27893	-3.4753	0.0109571	0.0303953	-3.05757
Phgdh	0.757277	8.368	3.47528	0.0109575	0.0303953	-3.05761
Rps12	0.924717	10.5973	3.4737	0.0109803	0.0303953	-3.05981
Shroom1	-0.675946	6.89162	-3.47367	0.0109807	0.0303953	-3.05985
Heatr1	0.784339	8.85898	3.47206	0.011004	0.0303953	-3.0621
Hnf4aos	-0.913363	7.73135	-3.47141	0.0110134	0.0303953	-3.063
Rela	0.733294	10.1316	3.46726	0.0110739	0.0303953	-3.0688
Rnh1	0.812965	10.8736	3.46627	0.0110885	0.0303953	-3.0702
Calu	0.691047	10.4446	3.46612	0.0110907	0.0303953	-3.0704
Prodh	-0.808751	10.6687	-3.46606	0.0110916	0.0303953	-3.07049
Bysl	0.808822	8.62644	3.46592	0.0110937	0.0303953	-3.07068
Vwa8	-0.818532	11.1078	-3.46586	0.0110945	0.0303953	-3.07077
Cep85	0.662315	7.99229	3.46576	0.0110959	0.0303953	-3.0709
Gm904	-1.46199	7.73226	-3.46467	0.011112	0.0303953	-3.07243
Spata31e3	-1.46199	7.73226	-3.46467	0.011112	0.0303953	-3.07243
Spata31e4	-1.46199	7.73226	-3.46467	0.011112	0.0303953	-3.07243
Lilra6	0.644055	6.50706	3.46331	0.0111319	0.0303953	-3.07433
Pira11	0.644055	6.50706	3.46331	0.0111319	0.0303953	-3.07433
Pira12	0.644055	6.50706	3.46331	0.0111319	0.0303953	-3.07433
Pira4	0.644055	6.50706	3.46331	0.0111319	0.0303953	-3.07433
Pira7	0.644055	6.50706	3.46331	0.0111319	0.0303953	-3.07433
Aifm1	-0.968192	10.1952	-3.46287	0.0111384	0.0303953	-3.07494
Ovol1	-0.793996	7.88818	-3.46009	0.0111794	0.0304815	-3.07883
Grp	2.34088	7.23057	3.45671	0.0112294	0.030514	-3.08356
Smpdl3b	2.10536	7.77919	3.45655	0.0112318	0.030514	-3.08378
Psma7	0.743175	10.2002	3.4563	0.0112354	0.030514	-3.08412
Fabp7	-2.63285	9.49526	-3.45576	0.0112435	0.030514	-3.08488
Id4	-0.826943	8.31356	-3.4551	0.0112533	0.030514	-3.0858
Tex30	0.967584	7.5678	3.45486	0.0112568	0.030514	-3.08614
Jund	1.06328	10.2752	3.45466	0.0112598	0.030514	-3.08642
Rrm2b	-0.939265	8.01714	-3.45393	0.0112707	0.030514	-3.08744
Matn2	-0.668743	7.35263	-3.45356	0.0112763	0.030514	-3.08797
Fahd1	-0.768144	9.22748	-3.45174	0.0113034	0.0305238	-3.09051
Acad8	-0.839694	9.79084	-3.45171	0.0113039	0.0305238	-3.09055
Mcur1	-0.840132	10.5934	-3.45115	0.0113123	0.0305238	-3.09134
Npy1r	-1.10991	6.41972	-3.45077	0.0113179	0.0305238	-3.09187
Fbxo36	-1.49096	10.522	-3.44957	0.0113359	0.0305238	-3.09355
Nfkbia	1.02594	9.76975	3.44952	0.0113366	0.0305238	-3.09361
Tcaim	-1.46548	8.78747	-3.44802	0.0113592	0.0305532	-3.09571
Syne3	0.711421	8.07571	3.44754	0.0113664	0.0305532	-3.09639
Chpt1	-0.602639	12.5957	-3.44671	0.0113788	0.0305611	-3.09754
Utp4	0.705184	10.486	3.445	0.0114046	0.0305624	-3.09994
Rtp3	-0.834182	7.8491	-3.44496	0.0114052	0.0305624	-3.09999
Rab3a	-0.691851	7.49889	-3.44387	0.0114217	0.0305624	-3.10153
Pde8a	-0.707221	10.2307	-3.44346	0.0114278	0.0305624	-3.10209
Cd55	-0.757439	6.85951	-3.44336	0.0114294	0.0305624	-3.10224
Pi4ka	-0.671437	11.0255	-3.44264	0.0114403	0.0305624	-3.10324
Traf2	0.627649	8.30247	3.4423	0.0114455	0.0305624	-3.10373
Zfp563	-0.858922	6.98024	-3.43797	0.0115112	0.0306827	-3.10978
Bin1	0.801834	9.06644	3.4378	0.0115138	0.0306827	-3.11002
Bloc1s2	0.893533	8.43258	3.43746	0.0115191	0.0306827	-3.1105
Ftcd	-0.74917	8.14324	-3.43634	0.0115362	0.030703	-3.11207
Pth1r	-0.786312	11.3853	-3.43364	0.0115774	0.0307874	-3.11585
Gstt2	-0.717768	10.0208	-3.43216	0.0116002	0.0308225	-3.11793
Pcyt2	-0.858134	9.49657	-3.43117	0.0116154	0.0308375	-3.11931
Eef1d	0.641411	8.3634	3.43018	0.0116307	0.0308385	-3.1207
Fance	0.733217	8.84634	3.42937	0.0116431	0.0308385	-3.12183
Aldh9a1	-0.651892	11.9416	-3.42882	0.0116516	0.0308385	-3.1226
Selenom	-0.831327	8.88088	-3.42867	0.0116539	0.0308385	-3.12282
Aimp1	0.666103	8.33016	3.42633	0.0116901	0.030909	-3.12609
Traf3	0.626946	8.18734	3.4251	0.0117093	0.0309344	-3.12783
Snx24	0.642131	7.68123	3.42349	0.0117343	0.0309752	-3.13009
Zfp763	-0.997274	6.96638	-3.42155	0.0117646	0.0310298	-3.13281
Arsb	-0.751147	11.068	-3.41912	0.0118026	0.0310729	-3.13622
Csf3r	0.721263	6.46769	3.4191	0.0118028	0.0310729	-3.13624
Atraid	-0.856001	11.6632	-3.4181	0.0118185	0.0310729	-3.13764
Dync2h1	-0.923888	7.49488	-3.41804	0.0118194	0.0310729	-3.13773
Cep15	-0.857708	8.27543	-3.41532	0.0118622	0.0311601	-3.14155
Rap2a	0.618951	8.50836	3.41285	0.0119011	0.0312368	-3.14501
Src	0.823473	9.62457	3.4105	0.0119384	0.0312698	-3.14832
Trpc1	-0.922832	10.284	-3.41044	0.0119393	0.0312698	-3.1484
Glb1l2	-1.16566	10.2241	-3.4097	0.0119511	0.0312698	-3.14944
Fam151b	-0.783464	7.99364	-3.40928	0.0119577	0.0312698	-3.15003
Gm8700	-1.47016	7.75892	-3.40901	0.0119621	0.0312698	-3.15041
Mospd1	0.980996	10.1038	3.40785	0.0119805	0.0312926	-3.15204
Fblim1	1.36215	8.64957	3.40712	0.0119921	0.0312976	-3.15306
Irf8	0.81116	8.97768	3.40507	0.0120248	0.0313487	-3.15594
Rbm19	0.76608	7.8785	3.40468	0.0120311	0.0313487	-3.15649
Cyp26b1	0.69321	7.81828	3.40324	0.0120541	0.0313835	-3.15852
Cpeb1	0.966242	7.97945	3.40212	0.0120721	0.0313957	-3.16009
Slc35e4	0.99667	7.90102	3.4016	0.0120804	0.0313957	-3.16082
1700028J19Rik	-0.854982	8.10749	-3.40113	0.012088	0.0313957	-3.16148
Snrpf	0.817076	8.79334	3.40014	0.0121039	0.0314117	-3.16287
Mthfd1	-0.947607	10.4855	-3.3995	0.0121142	0.0314133	-3.16377
Zfp598	0.594101	9.12231	3.398	0.0121383	0.0314415	-3.16587
F3	1.19058	9.69365	3.39724	0.0121507	0.0314415	-3.16695
Ipo5	0.654012	9.9253	3.39702	0.0121543	0.0314415	-3.16726
Fras1	-1.46264	8.5831	-3.39502	0.0121865	0.0314998	-3.17006
Ptprd	-0.97295	10.72	-3.39333	0.0122141	0.0315456	-3.17244
Faim	0.660728	7.85383	3.39096	0.0122526	0.03162	-3.17578
Mmp9	0.833063	7.67355	3.38884	0.0122873	0.031639	-3.17876
1700001F09Rik	1.54747	5.74626	3.38632	0.0123286	0.031639	-3.1823
Gm10375	1.54747	5.74626	3.38632	0.0123286	0.031639	-3.1823
Gm10377	1.54747	5.74626	3.38632	0.0123286	0.031639	-3.1823
Gm17026	1.54747	5.74626	3.38632	0.0123286	0.031639	-3.1823
Gm7980	1.54747	5.74626	3.38632	0.0123286	0.031639	-3.1823
Gm8220	1.54747	5.74626	3.38632	0.0123286	0.031639	-3.1823
Dnal1	-0.660302	6.27807	-3.38422	0.0123631	0.031662	-3.18526
Ggnbp2os	-0.629431	6.66028	-3.38287	0.0123853	0.031662	-3.18716
Il1b	0.786876	6.27329	3.38283	0.012386	0.031662	-3.18721
Il36g	0.622464	5.8984	3.38197	0.0124002	0.031662	-3.18843
Tdg	0.638825	9.2476	3.38122	0.0124126	0.031662	-3.18948
Tdg-ps	0.638825	9.2476	3.38122	0.0124126	0.031662	-3.18948
Tdg-ps2	0.638825	9.2476	3.38122	0.0124126	0.031662	-3.18948
Arhgef40	0.677518	8.09065	3.38102	0.0124159	0.031662	-3.18977
Rap1gap2	-0.710846	9.09217	-3.3774	0.0124759	0.0317867	-3.19486
Acot13	-0.805319	10.2575	-3.37689	0.0124845	0.0317867	-3.19558
Nucb2	1.08978	9.14028	3.37377	0.0125365	0.0318474	-3.19998
Cyp2j6	-0.862285	9.25021	-3.37376	0.0125366	0.0318474	-3.19999
Rasgrp1	-0.927075	7.92626	-3.37335	0.0125436	0.0318474	-3.20057
Ruvbl1	0.692787	8.83617	3.3731	0.0125477	0.0318474	-3.20092
Pi15	2.00847	6.45817	3.37184	0.0125689	0.0318599	-3.2027
Pter	-1.13136	11.3143	-3.37124	0.0125789	0.0318599	-3.20354
Pde9a	-1.15458	9.39942	-3.37078	0.0125866	0.0318599	-3.20419
Pah	-1.45399	12.0634	-3.37018	0.0125966	0.0318599	-3.20503
Itgam	1.17104	6.87033	3.36986	0.012602	0.0318599	-3.20548
Shmt1	-1.10963	9.12995	-3.36911	0.0126146	0.031867	-3.20654
Rdh10	0.74565	10.9312	3.36755	0.012641	0.0319086	-3.20874
Ddt	-0.647513	10.4477	-3.36425	0.0126968	0.0320245	-3.21339
Dglucy	-1.21556	10.3732	-3.36197	0.0127354	0.0320968	-3.2166
Igsf5	0.674785	10.7725	3.36121	0.0127484	0.0321037	-3.21768
Hoxd8	-0.971975	9.72119	-3.36064	0.012758	0.0321037	-3.21847
Otulin	0.61331	8.96105	3.35718	0.0128172	0.0322088	-3.22336
Gm5512	-1.37676	9.62369	-3.35645	0.0128297	0.0322088	-3.22439
Rmnd1	-1.37676	9.62369	-3.35645	0.0128297	0.0322088	-3.22439
Agbl3	-0.709392	6.619	-3.34782	0.0129785	0.0325386	-3.23657
Ift43	0.660652	8.37437	3.34767	0.0129812	0.0325386	-3.23678
Hrg	-0.656022	6.15628	-3.34609	0.0130087	0.0325822	-3.23902
Asb11	-0.615644	6.10629	-3.3446	0.0130346	0.0326217	-3.24112
Smpdl3a	-0.686789	12.1461	-3.34311	0.0130605	0.0326389	-3.24322
Mpp7	-0.977263	7.47412	-3.34279	0.0130662	0.0326389	-3.24367
Plec	0.667751	8.54885	3.34196	0.0130806	0.0326389	-3.24484
Mtfp1	-0.988745	8.39371	-3.34189	0.0130818	0.0326389	-3.24494
Poli	-0.727988	8.27577	-3.34011	0.013113	0.0326732	-3.24745
Eef1g	0.70193	6.51008	3.33996	0.0131158	0.0326732	-3.24767
Anpep	-1.07636	11.5145	-3.33651	0.0131765	0.0327344	-3.25255
Slc25a36	-1.0983	10.3963	-3.33643	0.0131778	0.0327344	-3.25265
Shisa7	-0.690517	8.01239	-3.33613	0.0131832	0.0327344	-3.25308
Nsun2	0.700238	9.56456	3.33603	0.0131849	0.0327344	-3.25322
Rab11fip3	-0.975645	10.234	-3.33568	0.013191	0.0327344	-3.25371
Nme5	-0.728424	7.09962	-3.33222	0.0132524	0.0328616	-3.25861
Fhl1	-0.910303	11.0462	-3.3302	0.0132882	0.032862	-3.26146
Acsm1	-0.967909	9.46567	-3.33011	0.0132899	0.032862	-3.26159
Ncs1	1.04249	8.59505	3.32898	0.01331	0.032862	-3.26319
Letm2	-0.676499	7.76128	-3.32865	0.0133159	0.032862	-3.26366
Gm15348	-0.852684	7.51006	-3.32801	0.0133273	0.032862	-3.26456
Slc9a3	-0.746033	10.8233	-3.32796	0.0133282	0.032862	-3.26463
Snrpd1	0.796286	9.91568	3.32777	0.0133317	0.032862	-3.2649
Nt5c	0.664692	9.87926	3.32692	0.0133468	0.032862	-3.2661
Samd9l	-1.37214	9.24487	-3.32652	0.0133539	0.032862	-3.26666
Lmnb2	0.583273	7.68072	3.3262	0.0133598	0.032862	-3.26712
Gas7	0.968477	8.57188	3.32593	0.0133645	0.032862	-3.2675
Galc	-0.860598	10.2401	-3.324	0.0133991	0.0329221	-3.27023
Dok4	0.906487	8.56991	3.32082	0.0134564	0.0330377	-3.27473
Septin4	-0.701633	7.66933	-3.31849	0.0134985	0.0331094	-3.27802
Lyar	0.89944	7.92547	3.31807	0.0135061	0.0331094	-3.27861
Tmem169	-0.705209	6.5659	-3.31686	0.0135282	0.0331203	-3.28034
Ksr2	-0.760553	7.73904	-3.3167	0.0135311	0.0331203	-3.28056
4833439L19Rik	-0.590519	12.419	-3.31307	0.0135971	0.0332543	-3.2857
Ugt3a2	-0.729396	12.383	-3.31215	0.0136138	0.0332543	-3.28699
Gcdh	-0.816036	11.0884	-3.312	0.0136166	0.0332543	-3.28721
Gna14	-1.3421	8.15609	-3.31061	0.0136421	0.0332914	-3.28919
Plk2	0.876906	7.18299	3.30883	0.0136746	0.0333454	-3.29169
Slc16a14	-1.47704	10.5245	-3.30671	0.0137137	0.0333875	-3.2947
Muc4	0.800503	6.89567	3.30538	0.0137382	0.0333875	-3.29659
Ccdc68	-0.761055	7.1192	-3.30421	0.0137598	0.0333875	-3.29825
Pros1	1.12414	8.52774	3.30417	0.0137605	0.0333875	-3.29829
Mcl1	0.885756	10.4935	3.30412	0.0137614	0.0333875	-3.29837
Sv2a	-1.07346	8.17109	-3.30404	0.0137629	0.0333875	-3.29848
Pak6	0.809153	8.19693	3.30397	0.0137642	0.0333875	-3.29858
Tcf23	0.620702	7.66519	3.30326	0.0137773	0.033393	-3.29959
Utp15	0.695375	8.30455	3.30237	0.013794	0.033393	-3.30086
Arl2bp	0.683685	10.8783	3.30151	0.0138097	0.033393	-3.30206
Fam246a	0.955667	7.47312	3.30134	0.013813	0.033393	-3.30231
Rit1	0.80274	8.62288	3.301	0.0138194	0.033393	-3.3028
Tgfbr2	0.608011	10.2151	3.30051	0.0138285	0.033393	-3.30349
Rab31	1.10182	9.63028	3.29973	0.013843	0.0334031	-3.3046
Polr1d	0.680814	9.50533	3.29684	0.0138968	0.0335079	-3.30869
Atf4	0.832085	8.89082	3.29439	0.0139426	0.0335932	-3.31216
Aph1c	-0.961014	9.84452	-3.29269	0.0139746	0.0336452	-3.31457
Iffo2	0.807986	7.69853	3.29122	0.0140022	0.0336866	-3.31665
Gipc1	0.727445	9.50756	3.28941	0.0140364	0.0337363	-3.31923
Tmtc4	-0.947511	8.71574	-3.28902	0.0140437	0.0337363	-3.31978
Cck	-0.848006	7.34689	-3.28714	0.0140794	0.0337969	-3.32245
C5ar1	0.948757	7.18188	3.28584	0.0141039	0.0338137	-3.32428
Polr1has	-0.634673	7.32743	-3.28566	0.0141074	0.0338137	-3.32454
Birc3	0.903771	8.31109	3.28427	0.0141337	0.0338497	-3.32651
Prelp	-1.42738	9.30826	-3.28339	0.0141506	0.0338497	-3.32777
Nr0b2	-0.684927	6.40984	-3.28322	0.0141538	0.0338497	-3.328
Tef	-1.01407	9.76929	-3.28178	0.0141813	0.0338889	-3.33005
B3galt5	-2.04001	8.13089	-3.28025	0.0142106	0.0338889	-3.33223
Ppp2r2d	0.635499	9.38446	3.28024	0.0142107	0.0338889	-3.33224
Itpkc	0.861764	7.26607	3.28017	0.0142122	0.0338889	-3.33234
Retsat	-0.793136	11.3448	-3.27617	0.0142889	0.0340467	-3.33801
Clcn3	-0.781669	9.6721	-3.27468	0.0143176	0.0340777	-3.34013
Oxnad1	-1.07857	9.16806	-3.27398	0.0143311	0.0340777	-3.34112
Sting1	1.31473	8.47437	3.27371	0.0143363	0.0340777	-3.34151
Echdc2	-1.178	11.305	-3.27307	0.0143488	0.0340777	-3.34242
Cdkn2c	-1.18872	8.4374	-3.27276	0.0143546	0.0340777	-3.34285
Folh1	-1.19888	10.9579	-3.27209	0.0143676	0.034079	-3.3438
F13b	-0.969197	9.53853	-3.27005	0.0144072	0.034079	-3.34671
Rab27a	-0.722244	8.51249	-3.27004	0.0144074	0.034079	-3.34672
Dnajc19	-0.681458	9.85383	-3.2697	0.014414	0.034079	-3.3472
Dot1l	0.625758	8.69951	3.26935	0.0144208	0.034079	-3.3477
Hibadh	-0.576405	12.2046	-3.26865	0.0144345	0.034079	-3.3487
Gjb3	0.994189	6.69909	3.26834	0.0144406	0.034079	-3.34914
Slc25a11	-0.746704	11.4402	-3.26761	0.0144547	0.034079	-3.35017
Tmem106a	-0.665035	10.5315	-3.26679	0.0144708	0.034079	-3.35134
Chlsn	0.655108	8.36773	3.26657	0.0144751	0.034079	-3.35166
Pin4	0.831898	8.95735	3.26648	0.0144767	0.034079	-3.35178
Acad9	-0.708697	9.70362	-3.26623	0.0144817	0.034079	-3.35214
Glyat	-0.593399	11.2887	-3.2635	0.0145351	0.0341784	-3.35601
Agt	-1.41634	10.36	-3.26299	0.0145451	0.0341784	-3.35674
Slc25a22	1.1735	9.08227	3.26044	0.0145953	0.0342713	-3.36037
Erlec1	-0.742497	10.2448	-3.25968	0.0146102	0.0342713	-3.36144
Nfil3	1.27521	7.9682	3.25872	0.0146292	0.0342713	-3.36281
Serpinb1a	1.0323	8.16347	3.25866	0.0146303	0.0342713	-3.36289
Lrriq3	-0.612352	5.90442	-3.25824	0.0146387	0.0342713	-3.36349
Itgb1	0.600492	11.0335	3.25775	0.0146483	0.0342713	-3.36419
Tmem220	-0.770224	8.18449	-3.25675	0.014668	0.0342794	-3.3656
Arhgap31	0.695464	8.89505	3.25624	0.0146783	0.0342794	-3.36634
Kdm8	0.79131	7.20511	3.25597	0.0146836	0.0342794	-3.36672
Trip10	0.578421	9.29221	3.25467	0.0147094	0.0343148	-3.36857
Efcab12	-0.630747	6.99015	-3.25304	0.0147417	0.0343567	-3.37088
Tox3	-0.975213	8.10434	-3.25267	0.0147492	0.0343567	-3.37142
Adam19	1.11584	7.61473	3.25178	0.0147668	0.0343567	-3.37267
Rhbdf1	0.82374	9.66247	3.25154	0.0147718	0.0343567	-3.37302
Dhx38	0.646896	8.38242	3.2511	0.0147805	0.0343567	-3.37365
Gm10787	-0.741651	7.73251	-3.24847	0.014833	0.034454	-3.37738
Gpx6	-1.3753	9.78513	-3.24744	0.0148536	0.0344771	-3.37885
Vwce	-0.941491	8.54437	-3.24582	0.0148863	0.0345282	-3.38116
Apoo	-1.21844	10.9172	-3.24251	0.014953	0.0346331	-3.38586
Apoo-ps	-1.21844	10.9172	-3.24251	0.014953	0.0346331	-3.38586
Myo6	-0.781626	11.0255	-3.24194	0.0149645	0.034635	-3.38668
Rbm4b	-0.615541	8.35153	-3.24008	0.0150022	0.0346371	-3.38932
Dnai4	-0.634395	6.66899	-3.23942	0.0150156	0.0346371	-3.39026
Cyp2u1	-0.755012	7.81396	-3.23911	0.0150219	0.0346371	-3.39071
Tmem116	-0.695047	9.74327	-3.239	0.0150243	0.0346371	-3.39087
Tnip2	0.614195	7.79972	3.23877	0.015029	0.0346371	-3.3912
4833422C13Rik	1.42965	6.26048	3.23768	0.0150511	0.0346371	-3.39275
Snrpn	-0.772252	8.2929	-3.23733	0.0150581	0.0346371	-3.39324
Snurf	-0.772252	8.2929	-3.23733	0.0150581	0.0346371	-3.39324
Tpm2	0.73916	7.32711	3.23702	0.0150645	0.0346371	-3.39368
Nr1d2	-0.709418	10.6451	-3.23662	0.0150726	0.0346371	-3.39425
Gtpbp8	-1.36856	8.08271	-3.23466	0.0151127	0.034697	-3.39705
BC061237	1.51175	5.71994	3.23411	0.015124	0.034697	-3.39783
Ecscr	0.817416	8.63992	3.23377	0.015131	0.034697	-3.39832
Lama3	-0.814253	8.33906	-3.23223	0.0151626	0.0347307	-3.40051
Them7	-1.18451	11.7955	-3.23172	0.015173	0.0347307	-3.40124
Plac8	1.02491	7.76514	3.23134	0.0151807	0.0347307	-3.40177
Psma5	0.65517	9.17676	3.23028	0.0152025	0.0347307	-3.40328
Mmaa	-0.721305	7.53011	-3.23004	0.0152074	0.0347307	-3.40362
Plp2	1.02682	11.0527	3.22991	0.0152101	0.0347307	-3.40381
Acaa2	-0.632778	11.8395	-3.22763	0.0152572	0.0348137	-3.40706
Atp10b	-0.945174	8.19854	-3.22392	0.015334	0.0349642	-3.41235
Rflnb	0.929075	9.97004	3.2209	0.015397	0.035083	-3.41666
Nbl1	0.83385	8.50175	3.22006	0.0154146	0.0350983	-3.41786
Lgi2	1.03783	7.37684	3.21806	0.0154563	0.0351418	-3.4207
Akr1c21	-1.6609	11.1188	-3.21796	0.0154584	0.0351418	-3.42085
Shb	0.64572	9.53717	3.21725	0.0154734	0.0351418	-3.42187
Fos	1.33086	7.0501	3.21707	0.0154772	0.0351418	-3.42212
Gorasp1	-0.778506	8.96117	-3.21363	0.0155494	0.0352681	-3.42702
Eps8l3	1.32603	7.65491	3.21312	0.0155601	0.0352681	-3.42775
Chrna4	-1.82957	10.0545	-3.21235	0.0155764	0.0352681	-3.42885
Tet2	-1.45275	8.86396	-3.21235	0.0155765	0.0352681	-3.42885
Crybg1	0.67384	8.76679	3.21156	0.0155932	0.0352784	-3.42998
Angptl3	-1.4389	7.90461	-3.21083	0.0156086	0.0352784	-3.43102
Cldn16	-1.21247	9.45065	-3.21059	0.0156138	0.0352784	-3.43137
Jpt1	0.970282	9.26331	3.20869	0.015654	0.0353446	-3.43407
Tagln2	0.675273	11.0124	3.20716	0.0156865	0.0353655	-3.43625
Tmem117	-0.804287	7.98219	-3.20646	0.0157015	0.0353655	-3.43726
Adamts2	1.03453	8.20956	3.20563	0.0157191	0.0353655	-3.43844
Nr2c2ap	0.911831	8.76239	3.20551	0.0157216	0.0353655	-3.43861
Trpm6	-1.06421	8.35326	-3.20504	0.0157318	0.0353655	-3.43928
Slc6a20a	-1.01894	9.46985	-3.20499	0.0157328	0.0353655	-3.43936
Igsf9b	0.621031	7.1563	3.20466	0.0157399	0.0353655	-3.43983
Amigo2	0.622863	7.55796	3.20357	0.0157631	0.0353722	-3.44138
Selplg	0.614949	8.09624	3.20184	0.0158002	0.0353722	-3.44385
Slc35a5	-1.1038	9.06809	-3.2018	0.0158011	0.0353722	-3.44391
Zfp871	-1.02414	10.2979	-3.20169	0.0158034	0.0353722	-3.44406
Sumo1	-1.62343	9.49833	-3.20144	0.0158088	0.0353722	-3.44442
Fli1	0.637199	8.24095	3.20116	0.0158149	0.0353722	-3.44483
Cbx7	-0.851922	9.32124	-3.20051	0.0158287	0.0353722	-3.44575
Rps8	0.69039	10.3421	3.20043	0.0158305	0.0353722	-3.44586
H2-Eb1	-0.889386	9.90102	-3.19925	0.0158559	0.0354046	-3.44755
Slc9a2	-0.740737	9.50506	-3.19815	0.0158795	0.0354154	-3.44911
Inpp5j	-1.36533	9.12717	-3.19801	0.0158827	0.0354154	-3.44933
Camkk2	0.56405	8.0856	3.19689	0.0159068	0.035422	-3.45092
Polr3d	0.600599	8.51952	3.19638	0.0159178	0.035422	-3.45165
Anxa7	0.655152	9.80816	3.19635	0.0159185	0.035422	-3.45169
Sypl1	-0.671625	10.7574	-3.19574	0.0159316	0.0354267	-3.45256
Ltbr	0.814661	9.67076	3.19374	0.015975	0.0354989	-3.45542
Rps23rg1	-0.872102	7.43549	-3.19292	0.0159929	0.0355005	-3.45659
Papss1	-0.702401	9.24063	-3.19269	0.0159978	0.0355005	-3.45691
Upb1	-1.28063	10.1713	-3.19099	0.0160348	0.0355583	-3.45935
Narf	-1.37582	8.98997	-3.18915	0.0160749	0.0356228	-3.46197
Celsr2	-0.878145	9.67783	-3.18779	0.0161047	0.0356644	-3.46392
Rbpms	0.649077	11.4786	3.18418	0.016184	0.0357887	-3.46909
Tmco3	-0.751673	9.35433	-3.1834	0.0162013	0.0357887	-3.4702
Rhog	0.62855	9.63901	3.18327	0.0162041	0.0357887	-3.47039
Slc10a2	-1.6943	9.03615	-3.18322	0.0162051	0.0357887	-3.47045
Tmem184a	-0.753571	9.79148	-3.1815	0.016243	0.0358479	-3.47291
Cyfip2	-1.13762	11.0848	-3.18081	0.0162585	0.0358574	-3.47391
Papss2	-1.11021	11.9111	-3.17513	0.0163847	0.036095	-3.48203
Hdac11	-0.619743	8.73519	-3.17493	0.016389	0.036095	-3.48231
Tmx2	-0.671942	11.282	-3.1742	0.0164052	0.036095	-3.48335
Lrrc19	-1.15478	11.2967	-3.17335	0.0164243	0.036095	-3.48457
Nt5dc3	0.800203	8.24784	3.17326	0.0164264	0.036095	-3.48471
Slc25a23	-1.57229	10.3695	-3.17245	0.0164444	0.036095	-3.48585
Smim5	-0.90337	7.46296	-3.17245	0.0164444	0.036095	-3.48585
Tpcn2	0.691512	7.95761	3.17141	0.0164679	0.036122	-3.48736
Itpripl2	0.600713	8.40308	3.17065	0.0164849	0.0361264	-3.48844
Yrdc	1.32008	8.42266	3.17032	0.0164923	0.0361264	-3.48891
Atp11a	-0.696355	11.9344	-3.16879	0.0165266	0.0361628	-3.4911
Cttnbp2nl	0.559906	8.52964	3.16859	0.0165312	0.0361628	-3.49139
Pdzd2	-1.37265	9.03409	-3.16802	0.016544	0.0361662	-3.4922
Mob3a	0.847105	8.90765	3.16668	0.0165743	0.036189	-3.49412
Mid1ip1	0.673159	9.57632	3.16657	0.0165768	0.036189	-3.49428
Maoa	1.55843	7.7929	3.1652	0.0166077	0.0362047	-3.49624
Plat	0.799302	10.5496	3.16494	0.0166136	0.0362047	-3.49661
Mpped2	-1.21189	8.45051	-3.16463	0.0166206	0.0362047	-3.49705
Atg13	-0.714318	10.4876	-3.16427	0.0166288	0.0362047	-3.49757
Esm1	0.612797	8.24947	3.16341	0.0166483	0.0362103	-3.4988
Mcee	-1.11644	11.4815	-3.16317	0.0166538	0.0362103	-3.49915
Pcmtd2	-1.76941	9.18713	-3.1626	0.0166666	0.0362137	-3.49995
Asrgl1	0.655344	7.83738	3.16136	0.016695	0.0362362	-3.50174
Amotl2	0.663505	9.74638	3.16116	0.0166994	0.0362362	-3.50202
Pmm1	1.07411	8.24216	3.1605	0.0167145	0.0362447	-3.50297
Srsf7	0.628039	9.38938	3.1581	0.0167691	0.0363388	-3.5064
Dhcr7	-1.08952	8.82781	-3.15491	0.0168424	0.0364541	-3.51097
Vkorc1	-0.914315	10.3679	-3.1548	0.0168449	0.0364541	-3.51113
Ubiad1	-0.921122	10.5211	-3.15257	0.0168962	0.0365369	-3.51432
Arhgap11a	1.0254	6.36025	3.15215	0.0169058	0.0365369	-3.51492
Orm2	0.738117	5.57074	3.15098	0.0169329	0.036571	-3.5166
Cdcp1	0.963497	9.38479	3.14929	0.0169719	0.0365857	-3.51902
Anxa13	-1.10194	6.88904	-3.14871	0.0169854	0.0365857	-3.51985
Rps19bp1	0.597207	9.81101	3.14808	0.0170001	0.0365857	-3.52076
Akr7a5	-0.660462	11.4738	-3.14755	0.0170124	0.0365857	-3.52152
Vwa1	-0.758098	8.52285	-3.14749	0.0170137	0.0365857	-3.5216
Trim23	-0.714935	8.11047	-3.14743	0.0170152	0.0365857	-3.52169
Txnip	0.686818	11.6249	3.14727	0.017019	0.0365857	-3.52193
Csf2rb	0.723909	7.02988	3.14669	0.0170324	0.0365901	-3.52275
Clic3	-0.768981	8.16481	-3.14392	0.017097	0.0367046	-3.52673
Slc25a35	-1.88352	9.01625	-3.1425	0.01713	0.0367451	-3.52875
Dclk3	-0.95042	8.75592	-3.14196	0.0171428	0.0367451	-3.52954
Ddit4	1.14226	8.97566	3.14134	0.0171572	0.0367451	-3.53042
Sult1b1	-0.631609	5.52739	-3.14116	0.0171614	0.0367451	-3.53067
Ak3	-0.618537	11.4603	-3.13717	0.0172554	0.0369219	-3.53641
Aimp2	0.781684	9.04584	3.13526	0.0173004	0.0369925	-3.53914
Lrfn4	0.68248	7.885	3.13439	0.0173211	0.0369925	-3.54039
Ctsh	-0.558213	10.6724	-3.13432	0.0173227	0.0369925	-3.54049
Mmab	-0.795249	8.24958	-3.13238	0.0173686	0.037046	-3.54327
Bpnt1	-0.610476	11.7949	-3.13229	0.0173707	0.037046	-3.5434
Flrt1	-1.1983	9.79163	-3.13092	0.0174033	0.037066	-3.54537
Epm2a	-0.917546	7.35663	-3.13065	0.0174097	0.037066	-3.54575
Clcn6	-1.07396	8.91119	-3.13012	0.0174223	0.037066	-3.54651
Gm10845	-1.40203	8.8904	-3.12973	0.0174318	0.037066	-3.54708
Hmgn1	0.784605	8.78268	3.12949	0.0174374	0.037066	-3.54742
Ifitm6	0.579698	6.02473	3.12807	0.0174714	0.0371138	-3.54946
Ggct	-0.750825	7.56379	-3.12705	0.0174958	0.0371412	-3.55093
Cecr2	-0.794533	7.76189	-3.12527	0.0175383	0.0371468	-3.55347
Sucla2	-0.600433	10.9452	-3.12479	0.0175499	0.0371468	-3.55417
Apex1	0.716327	8.85501	3.12453	0.0175561	0.0371468	-3.55454
Tubb2b	1.15796	8.78827	3.12424	0.0175631	0.0371468	-3.55495
Il4i1b	0.57629	7.56179	3.12405	0.0175676	0.0371468	-3.55522
Slc2a5	-1.55942	10.149	-3.12387	0.0175721	0.0371468	-3.55549
Mfsd9	-1.38622	8.55478	-3.12236	0.0176084	0.0371468	-3.55765
Nsmce3	0.857993	8.40157	3.12165	0.0176255	0.0371468	-3.55868
Dapk3	0.612662	9.34296	3.12157	0.0176274	0.0371468	-3.55879
Nr3c2	-1.08505	8.00232	-3.12135	0.0176327	0.0371468	-3.5591
Snora23	0.64119	8.08876	3.12134	0.017633	0.0371468	-3.55912
Arsk	-1.80168	9.12125	-3.1212	0.0176364	0.0371468	-3.55932
Nsd2	0.627634	8.3865	3.11865	0.0176981	0.0372524	-3.56299
Cetn2	-1.24717	8.76118	-3.11665	0.0177466	0.0373303	-3.56586
Cdk6	0.970948	10.1113	3.11532	0.0177788	0.0373736	-3.56776
Hs6st2	-0.74454	6.37212	-3.11446	0.0177999	0.0373936	-3.569
Tgfbr1	0.737675	10.3555	3.11215	0.0178563	0.0374878	-3.57232
Cpq	-0.745325	11.1482	-3.10727	0.017976	0.0377145	-3.57932
Leprot	0.689415	9.06257	3.10549	0.0180199	0.0377822	-3.58189
Tmem9	-0.592153	9.09617	-3.10095	0.0181325	0.0379937	-3.58842
Dnajb6	-0.619308	11.1982	-3.09961	0.0181659	0.038039	-3.59035
Ccdc181	-0.640123	8.06085	-3.09805	0.0182047	0.0380955	-3.59258
Hip1r	0.695935	8.71698	3.09717	0.0182267	0.0381086	-3.59385
Gadd45a	1.65237	9.54233	3.09643	0.0182453	0.0381086	-3.59491
Slco2b1	-0.847277	8.42233	-3.09639	0.0182464	0.0381086	-3.59498
Tspan4	0.621637	11.069	3.09579	0.0182612	0.0381149	-3.59583
Blnk	0.945207	9.01026	3.09512	0.018278	0.0381254	-3.59679
Dleu7	-0.891725	8.019	-3.09416	0.0183021	0.0381511	-3.59818
Abhd14a	-0.811353	9.5779	-3.09338	0.0183217	0.0381672	-3.59929
Xylb	-1.01769	11.8348	-3.09228	0.0183495	0.0382006	-3.60089
Lyrm4	-0.548251	10.4462	-3.08628	0.0185014	0.0384709	-3.60952
Strip2	-0.711185	6.63511	-3.0862	0.0185032	0.0384709	-3.60962
Kdelr3	1.37743	7.64848	3.08521	0.0185285	0.0384987	-3.61106
Schip1	0.596897	8.58328	3.08357	0.0185702	0.0385431	-3.61341
Sesn1	-0.925565	8.76104	-3.08262	0.0185945	0.0385431	-3.61479
Ppp4c	0.594111	9.71588	3.08251	0.0185972	0.0385431	-3.61494
Osbpl9	-0.813047	11.6984	-3.0825	0.0185976	0.0385431	-3.61496
Tspan6	-1.04374	8.47064	-3.08136	0.0186268	0.038579	-3.6166
Lypd3	0.951054	7.19018	3.07956	0.0186728	0.038633	-3.61919
Pdzrn3	-1.16206	9.15343	-3.07941	0.0186768	0.038633	-3.61941
Rogdi	-0.808005	10.2427	-3.07889	0.0186902	0.0386359	-3.62016
1110004F10Rik	0.745925	9.58936	3.07838	0.0187031	0.0386379	-3.62088
Aldh3b2	-0.686667	8.10527	-3.07755	0.0187245	0.0386486	-3.62209
Spred1	0.616247	9.7786	3.07699	0.0187388	0.0386486	-3.62288
Endog	-0.593465	8.53285	-3.07679	0.0187441	0.0386486	-3.62318
Srf	0.634536	9.69709	3.0762	0.0187592	0.038655	-3.62402
Sgpp1	-0.617605	11.2709	-3.07555	0.0187761	0.0386652	-3.62497
Ankib1	-1.10504	10.8142	-3.07456	0.0188016	0.038693	-3.62639
Prob1	-0.794629	8.94761	-3.0726	0.0188523	0.0387614	-3.62921
Sipa1l2	0.654562	7.94866	3.07221	0.0188625	0.0387614	-3.62978
Slc28a1	-0.963065	8.36952	-3.07189	0.0188708	0.0387614	-3.63024
Thra	-0.83162	10.2114	-3.06542	0.0190395	0.0390265	-3.63956
Mtss1	-1.25839	10.075	-3.06532	0.019042	0.0390265	-3.63969
Nt5c1a	1.05758	7.22903	3.06528	0.0190431	0.0390265	-3.63975
Ctbs	-0.986634	9.62019	-3.06485	0.0190543	0.0390265	-3.64037
Trpm7	-1.55344	9.59437	-3.06449	0.0190639	0.0390265	-3.6409
Ugt3a1	-0.716166	12.5033	-3.06417	0.0190724	0.0390265	-3.64136
Kcnj1	-1.97509	10.6976	-3.06339	0.0190928	0.0390436	-3.64248
Pts	-0.631668	8.8187	-3.06222	0.0191235	0.0390817	-3.64417
Tm7sf3	-0.728552	10.9319	-3.06042	0.019171	0.0391124	-3.64676
Fbxl19	0.605318	7.67047	3.06031	0.019174	0.0391124	-3.64693
Hpdl	0.663729	7.26888	3.06027	0.0191749	0.0391124	-3.64697
Pink1	-0.61533	10.6691	-3.05749	0.0192485	0.0392178	-3.65098
Med8	0.669244	8.41228	3.0574	0.0192508	0.0392178	-3.65111
Tmem8b	-0.562792	7.7853	-3.05488	0.0193178	0.0393201	-3.65475
Lratd2	0.587908	9.30088	3.05419	0.0193361	0.0393201	-3.65574
Plxnb1	-0.652112	9.00359	-3.05414	0.0193376	0.0393201	-3.65582
Tpm1	0.6019	9.84823	3.05022	0.0194423	0.039485	-3.66147
Samsn1	0.590496	6.14174	3.05019	0.0194431	0.039485	-3.66152
Stil	0.60599	5.81361	3.04937	0.0194652	0.039505	-3.6627
Sf3b3	0.695462	10.2129	3.04878	0.0194808	0.0395119	-3.66354
Phyhip	-0.617908	7.57522	-3.04667	0.0195376	0.0396022	-3.66659
Slc44a4	-0.785236	10.5467	-3.04382	0.0196145	0.0397331	-3.6707
Arhgef4	0.534499	7.32054	3.04139	0.0196805	0.0398419	-3.67421
Per2	-0.692682	8.81723	-3.0388	0.0197508	0.0398772	-3.67794
Klf2	0.819988	8.34233	3.03835	0.019763	0.0398772	-3.67859
Klhl29	0.651371	6.96472	3.03759	0.0197837	0.0398772	-3.67969
Far1	-0.897251	10.5446	-3.03692	0.0198021	0.0398772	-3.68066
Slc22a7	-1.86815	9.81181	-3.0366	0.0198107	0.0398772	-3.68111
Tuba1a	0.580886	12.4124	3.03659	0.0198111	0.0398772	-3.68113
Tuba1b	0.580886	12.4124	3.03659	0.0198111	0.0398772	-3.68113
Tuba1c	0.580886	12.4124	3.03659	0.0198111	0.0398772	-3.68113
Trmt1	0.537122	9.94042	3.03633	0.0198183	0.0398772	-3.68151
Ly86	-1.07967	7.77602	-3.03622	0.0198213	0.0398772	-3.68167
Coa8	-0.810747	9.48792	-3.03533	0.0198456	0.0398799	-3.68296
Zfp758	-0.767881	6.27596	-3.03526	0.0198474	0.0398799	-3.68305
Tnfrsf23	2.37156	7.69115	3.03393	0.0198839	0.0399284	-3.68497
Keg1	-1.80905	12.1498	-3.03252	0.0199227	0.0399816	-3.68701
Stambpl1	0.602618	7.4377	3.03049	0.0199787	0.040069	-3.68995
Cdc42ep4	0.665831	9.44233	3.03002	0.0199916	0.0400701	-3.69062
Abca4	-0.679669	6.84382	-3.0288	0.0200252	0.0401124	-3.69238
B4galt1	0.70678	10.6828	3.02718	0.0200702	0.0401778	-3.69473
H2-Aa	-0.951897	9.68692	-3.02573	0.0201103	0.0402108	-3.69681
Hesx1	1.53455	6.43688	3.02569	0.0201116	0.0402108	-3.69688
Vegfd	-0.673568	8.31889	-3.02441	0.0201471	0.0402569	-3.69872
Etfbkmt	-1.02225	7.93037	-3.02257	0.0201985	0.0403345	-3.70139
Vldlr	-0.697421	10.2283	-3.02168	0.0202233	0.0403461	-3.70267
Mipep	-0.657661	9.33845	-3.02146	0.0202292	0.0403461	-3.70298
Hmga2	0.713668	7.9497	3.02051	0.020256	0.0403745	-3.70436
Golm2	-0.678049	10.6135	-3.01992	0.0202725	0.0403825	-3.70521
Tmem51os1	-0.589138	6.87536	-3.01762	0.020337	0.040486	-3.70853
Cdt1	0.870951	7.95463	3.01643	0.0203704	0.0405016	-3.71025
Fhip1b	0.601912	9.33973	3.01615	0.0203782	0.0405016	-3.71065
Dse	0.685259	8.16271	3.01601	0.0203824	0.0405016	-3.71086
Usf3	-0.963524	9.60512	-3.01487	0.0204146	0.0405405	-3.71251
Ttc36	-1.11241	11.8955	-3.01116	0.0205195	0.0407183	-3.71787
Ptcd3	-0.787272	8.46684	-3.0106	0.0205354	0.0407183	-3.71868
Adcyap1r1	0.638053	7.51997	3.01037	0.0205419	0.0407183	-3.71901
Hpd	-2.02941	9.06213	-3.00875	0.0205881	0.0407625	-3.72136
Nfkb1	0.568469	9.14948	3.00826	0.0206018	0.0407625	-3.72206
Lrrk2	-1.38701	9.88646	-3.0072	0.0206322	0.0407625	-3.72359
Cxcl1	1.23408	8.54056	3.00708	0.0206355	0.0407625	-3.72376
Rbp7	0.608008	6.59371	3.00669	0.0206467	0.0407625	-3.72433
Sdr39u1	-0.736702	10.1152	-3.00651	0.0206518	0.0407625	-3.72458
Ms4a6d	0.972361	6.27649	3.00649	0.0206525	0.0407625	-3.72462
Crbn	-1.23816	10.2342	-3.00361	0.0207349	0.0409001	-3.72878
Plpp2	0.676094	11.6318	3.00294	0.020754	0.0409129	-3.72975
Rhou	0.714793	8.61788	3.00188	0.0207845	0.0409278	-3.73128
Gstt1	-0.763614	10.7715	-3.0018	0.0207869	0.0409278	-3.7314
Aldh4a1	-1.01485	10.7626	-2.99909	0.020865	0.0410487	-3.73532
Penk	-0.802449	6.87739	-2.99879	0.0208738	0.0410487	-3.73576
Epha1	-0.627505	7.61862	-2.99768	0.020906	0.0410871	-3.73737
Ptch1	-0.997414	9.5996	-2.99631	0.0209455	0.0411397	-3.73934
Acot9	0.818737	9.98973	2.99558	0.0209666	0.0411563	-3.74039
Tmem72	-1.47235	9.87489	-2.99461	0.0209949	0.0411867	-3.7418
Ppp2r2a	0.652284	9.14545	2.99314	0.0210377	0.0412457	-3.74393
Dgkh	0.590334	8.87595	2.99152	0.0210851	0.0413135	-3.74628
B130024G19Rik	-0.693384	6.70203	-2.99063	0.0211111	0.0413381	-3.74757
Gfra1	-1.13847	8.47138	-2.99021	0.0211233	0.0413381	-3.74817
Nat10	0.571005	8.57418	2.9896	0.0211411	0.041348	-3.74905
Gnai1	-0.708377	10.5739	-2.988	0.0211882	0.0414049	-3.75137
Acsl4	0.811615	10.7887	2.98742	0.0212053	0.0414049	-3.75221
Glcci1	-0.622875	8.34728	-2.9873	0.0212086	0.0414049	-3.75238
Hepacam2	-1.094	7.39423	-2.98684	0.0212221	0.0414061	-3.75304
Dtx4	0.979557	9.27521	2.98618	0.0212415	0.041419	-3.754
Rab3il1	-1.15385	8.86919	-2.98506	0.0212746	0.0414383	-3.75562
Pitpnm1	0.541732	8.34267	2.98498	0.0212771	0.0414383	-3.75574
Sod2	-0.541633	12.2031	-2.98425	0.0212985	0.0414543	-3.75679
Bco1	0.836562	7.63324	2.98383	0.0213109	0.0414543	-3.7574
G6pc1	-2.369	11.323	-2.98238	0.0213539	0.0415012	-3.75951
Cyp2a4	-0.618687	11.8136	-2.98171	0.0213736	0.0415012	-3.76047
Cyp2a5	-0.618687	11.8136	-2.98171	0.0213736	0.0415012	-3.76047
Pacc1	-1.1714	8.62167	-2.98035	0.0214139	0.0415546	-3.76244
Car7	-0.63633	7.94307	-2.97901	0.0214539	0.0416072	-3.76439
Inhba	1.03178	6.59798	2.97673	0.0215217	0.0417137	-3.76768
Sdhb	-0.517729	11.5286	-2.97585	0.0215482	0.0417288	-3.76896
Csnk1e	0.714632	10.0144	2.97561	0.0215554	0.0417288	-3.76931
Naxd	-0.650837	9.6809	-2.9751	0.0215706	0.0417333	-3.77005
Rel	0.677354	7.71449	2.97447	0.0215893	0.0417446	-3.77095
Cbr2	-0.860812	7.90787	-2.97299	0.0216338	0.0417555	-3.7731
Cyb5b	-0.992006	11.4707	-2.97295	0.021635	0.0417555	-3.77316
Tmem174	-1.05735	10.4937	-2.97291	0.0216364	0.0417555	-3.77323
Krt4	0.571272	5.96656	2.97256	0.0216467	0.0417555	-3.77372
Slc22a8	-0.543866	12.3042	-2.97084	0.0216985	0.0418151	-3.77622
Lrrc61	-1.49305	9.58846	-2.97051	0.0217084	0.0418151	-3.77669
H60b	-1.06162	6.0706	-2.97024	0.0217164	0.0418151	-3.77708
Znhit6	0.661025	8.04512	2.96953	0.0217379	0.0418315	-3.77811
Bend7	-0.56541	9.03601	-2.96801	0.0217838	0.041895	-3.78031
Notch1	0.564967	9.32687	2.96669	0.0218239	0.0419471	-3.78223
Las1l	0.704876	9.70532	2.96417	0.0219003	0.042069	-3.78588
Apln	0.870646	9.00081	2.95982	0.0220332	0.042299	-3.79219
Dusp14	0.520361	10.2236	2.95896	0.0220595	0.0423245	-3.79344
Igf1	-0.87985	7.84076	-2.95699	0.02212	0.0424153	-3.79629
Elf4	0.616449	7.08386	2.95557	0.0221637	0.0424739	-3.79835
Ostf1	0.76489	9.91883	2.95485	0.0221859	0.0424808	-3.79939
Lyrm1	-0.592277	7.34126	-2.9546	0.0221936	0.0424808	-3.79976
Osbpl3	-0.690087	10.1889	-2.95196	0.0222753	0.042612	-3.80359
Cnnm2	-1.14288	9.63869	-2.95072	0.0223136	0.0426357	-3.80538
Ly6g6g	-0.624811	7.67046	-2.9507	0.0223142	0.0426357	-3.80541
Dmac2l	-0.654777	8.15217	-2.95006	0.022334	0.0426484	-3.80633
Atp6v1a	-0.792088	11.9774	-2.94788	0.0224019	0.0427301	-3.8095
Cxcl2	2.05122	7.17311	2.94784	0.0224032	0.0427301	-3.80956
Arsg	-0.728608	8.20538	-2.94586	0.0224649	0.0428225	-3.81243
Rgs5	-0.684929	7.58479	-2.94471	0.0225011	0.0428523	-3.8141
Gm15441	1.25813	7.94093	2.94452	0.0225071	0.0428523	-3.81438
Clic5	-0.922516	10.2524	-2.94348	0.0225397	0.0428891	-3.81589
Omd	-0.626277	5.42405	-2.94291	0.0225574	0.0428976	-3.81671
Alkbh7	-0.933585	8.06792	-2.94239	0.0225737	0.0429033	-3.81746
Rhob	1.23608	9.08811	2.94141	0.0226047	0.0429216	-3.81889
Trabd2b	-1.00976	10.5634	-2.94075	0.0226254	0.0429216	-3.81985
Nlgn2	0.591697	8.25488	2.94047	0.0226342	0.0429216	-3.82025
Inf2	0.605727	7.58177	2.94016	0.0226438	0.0429216	-3.8207
Fzd1	-0.671431	10.0678	-2.93963	0.0226607	0.0429216	-3.82147
Bola2	0.993017	8.99504	2.93881	0.0226864	0.0429216	-3.82265
Magt1	-1.14139	10.2729	-2.93879	0.0226871	0.0429216	-3.82269
Piga	-0.754287	7.46548	-2.93845	0.0226979	0.0429216	-3.82318
Notum	-0.761511	7.64242	-2.93829	0.0227029	0.0429216	-3.82341
Rbm38	0.58515	9.04397	2.93692	0.0227463	0.0429583	-3.8254
Trit1	-0.53743	7.46411	-2.93684	0.0227489	0.0429583	-3.82552
Anp32b	0.617289	9.92235	2.93637	0.0227638	0.0429613	-3.8262
Gfm2	-1.11674	8.84663	-2.93467	0.0228178	0.0430257	-3.82867
Slc39a14	0.943945	9.8551	2.93445	0.0228245	0.0430257	-3.82898
Fga	1.1044	7.17932	2.93245	0.0228883	0.0430479	-3.83189
Kpnb1	0.630983	10.1018	2.93178	0.0229097	0.0430479	-3.83286
Zfp955a	-0.708128	8.31646	-2.93138	0.0229224	0.0430479	-3.83344
Zfp955b	-0.708128	8.31646	-2.93138	0.0229224	0.0430479	-3.83344
Lyrm2	-0.810806	9.11023	-2.93114	0.02293	0.0430479	-3.83379
Tspan18	-1.00755	8.89989	-2.9311	0.0229312	0.0430479	-3.83384
Veph1	-1.44896	9.17412	-2.93084	0.0229396	0.0430479	-3.83422
Lrrc42	0.545421	7.10057	2.93074	0.0229429	0.0430479	-3.83437
Magi2	-0.832508	7.6621	-2.92976	0.0229743	0.0430818	-3.8358
Il24	0.870466	6.32148	2.92791	0.0230335	0.0431678	-3.83848
Cd209a	-0.961037	6.8382	-2.92566	0.0231057	0.043278	-3.84174
Emp3	0.993715	9.01399	2.9252	0.0231206	0.0432807	-3.84241
Ccdc170	-0.603429	6.22059	-2.92373	0.023168	0.0433236	-3.84455
Slc22a13b	-0.632286	7.94283	-2.92359	0.0231725	0.0433236	-3.84475
Tmigd1	-0.691899	10.5669	-2.92325	0.0231837	0.0433236	-3.84525
Rtn4ip1	-1.15016	9.93804	-2.92087	0.0232606	0.0434421	-3.8487
Cmas	0.547355	9.91623	2.91956	0.0233033	0.0434546	-3.85061
Tmco1	-0.696807	10.5386	-2.91944	0.023307	0.0434546	-3.85077
Sh3gl2	-1.32382	9.45542	-2.91942	0.0233076	0.0434546	-3.8508
Sun3	-0.555675	6.25725	-2.91678	0.0233936	0.0435898	-3.85464
Shq1	0.555687	7.86242	2.91468	0.0234624	0.0436928	-3.8577
Fam167b	0.562896	7.67117	2.91241	0.0235366	0.0438058	-3.86099
Ppp1r15a	1.19846	8.2983	2.9113	0.0235733	0.0438487	-3.86261
L3mbtl3	0.587701	8.06191	2.91029	0.0236064	0.0438851	-3.86407
Ift80	-0.786988	7.17891	-2.90894	0.0236511	0.0439428	-3.86604
Trps1	-1.77357	8.96029	-2.9075	0.0236985	0.043965	-3.86812
Akr1b1	-0.64859	11.7373	-2.90734	0.0237038	0.043965	-3.86836
Gm6644	-0.64859	11.7373	-2.90734	0.0237038	0.043965	-3.86836
Mboat2	-0.758088	8.46916	-2.90574	0.023757	0.0440383	-3.87069
Serpina3m	0.649312	6.39604	2.90489	0.0237851	0.0440391	-3.87192
Tmem254	-0.82521	11.7026	-2.90445	0.0237998	0.0440391	-3.87256
Ddias	0.672276	5.66146	2.90417	0.0238089	0.0440391	-3.87296
Ube2g2	0.820152	9.81951	2.90408	0.0238119	0.0440391	-3.87309
Mfsd4b1	-0.78911	11.3219	-2.90324	0.02384	0.0440658	-3.87432
Lzts3	-0.769978	9.34185	-2.90112	0.0239107	0.0441711	-3.8774
Ell3	-0.844634	7.20082	-2.89866	0.0239929	0.0442978	-3.88097
Wdr12	0.617938	7.72174	2.89433	0.0241386	0.0445414	-3.88728
Ankrd29	-1.07716	8.88123	-2.89311	0.0241797	0.0445917	-3.88905
Slc30a9	-0.958984	10.346	-2.89015	0.02428	0.0447348	-3.89335
Frem2	-0.800817	8.28985	-2.89	0.024285	0.0447348	-3.89357
Polr3e	-0.689607	9.04163	-2.88802	0.0243525	0.0448337	-3.89646
Myo5a	-1.19009	8.4909	-2.88528	0.0244458	0.0449798	-3.90043
Heca	0.745657	8.76188	2.88457	0.0244701	0.0449988	-3.90146
Folr1	-0.647812	11.6584	-2.88276	0.0245321	0.0450871	-3.9041
Sostdc1	-2.55109	10.5039	-2.88198	0.024559	0.0451109	-3.90524
Nit1	-0.670694	11.4731	-2.88145	0.0245771	0.0451185	-3.906
Popdc3	0.51729	6.13552	2.87874	0.0246705	0.0452324	-3.90995
P3h2	-1.18167	11.6907	-2.87792	0.024699	0.0452324	-3.91115
Npr3	-1.01876	8.13437	-2.87735	0.0247187	0.0452324	-3.91198
Gstm2	-0.844979	10.0577	-2.87726	0.0247216	0.0452324	-3.9121
Hnf4a	-0.840407	12.0588	-2.87695	0.0247325	0.0452324	-3.91256
Apoc2	0.530026	6.09169	2.87678	0.0247382	0.0452324	-3.9128
Trim27	0.545027	9.22551	2.87678	0.0247383	0.0452324	-3.9128
Sult1a1	-0.585689	8.09139	-2.87641	0.0247511	0.0452324	-3.91334
Gm2974	0.882645	6.30367	2.87562	0.0247787	0.0452325	-3.9145
Glod5	-1.1416	10.1715	-2.8756	0.0247792	0.0452325	-3.91452
Sall1	-0.583112	9.24067	-2.87225	0.0248957	0.0454188	-3.9194
Fmnl2	0.882897	8.47596	2.87186	0.0249093	0.0454188	-3.91996
Abracl	0.617838	8.69797	2.87088	0.0249437	0.0454384	-3.9214
Rps27a	0.647646	9.82145	2.87074	0.0249482	0.0454384	-3.92159
Igk-V5	-1.33967	7.49287	-2.86863	0.0250222	0.0455475	-3.92466
Slc15a3	0.79354	7.34111	2.86751	0.0250616	0.0455935	-3.9263
Spaca7	0.542842	5.9069	2.86603	0.0251134	0.045662	-3.92844
Gm6793	0.581137	10.8558	2.8646	0.025164	0.0456891	-3.93054
Hnrnpa3	0.581137	10.8558	2.8646	0.025164	0.0456891	-3.93054
Cep170b	0.580892	10.6892	2.86418	0.0251787	0.0456891	-3.93115
Gm4952	-0.551076	7.04271	-2.864	0.0251849	0.0456891	-3.9314
Enpp5	-0.793255	11.2437	-2.86163	0.0252687	0.0458155	-3.93485
Aldh1a3	-0.623421	7.67351	-2.85953	0.0253433	0.045925	-3.93792
U2af1	0.956197	9.59473	2.85872	0.0253721	0.0459389	-3.93909
Rps4x	0.504513	11.032	2.85827	0.025388	0.0459389	-3.93975
Tmem43	1.05615	9.99952	2.85772	0.0254078	0.0459389	-3.94056
Lrrc47	0.855089	8.92351	2.85771	0.0254079	0.0459389	-3.94056
C330018D20Rik	-1.52012	7.87507	-2.85545	0.0254885	0.0460481	-3.94385
Cideb	-1.11252	12.4063	-2.85508	0.0255019	0.0460481	-3.9444
Slc16a3	0.55424	7.63354	2.85482	0.025511	0.0460481	-3.94477
L2hgdh	-0.606149	8.90313	-2.85346	0.0255599	0.0461105	-3.94676
Rnf4	0.537854	10.9265	2.85245	0.0255962	0.0461503	-3.94823
Ift70b	-0.628112	6.65247	-2.85191	0.0256156	0.0461594	-3.94902
Pla2r1	0.64766	7.36165	2.85141	0.0256336	0.0461662	-3.94975
Tmem175	-0.885216	9.35586	-2.85067	0.0256601	0.0461882	-3.95082
Zfp467	-0.686867	8.07784	-2.84862	0.0257341	0.0462956	-3.95381
Nipsnap2	-0.677842	10.1798	-2.84779	0.025764	0.0463133	-3.95502
Prcp	-1.11679	10.4373	-2.84734	0.0257802	0.0463133	-3.95567
Tmem126b	-1.19306	8.93332	-2.84715	0.025787	0.0463133	-3.95594
Cyp4a31	-0.939175	12.3176	-2.843	0.0259378	0.0465583	-3.962
Btg1	0.568443	11.1589	2.84199	0.0259746	0.0465986	-3.96347
Kctd5	0.682793	8.83051	2.8397	0.0260581	0.0467224	-3.9668
Twist2	0.527015	7.13674	2.83892	0.0260867	0.0467374	-3.96794
Gabpb1	0.642849	8.4642	2.83868	0.0260954	0.0467374	-3.96829
Npm1	0.598375	11.0763	2.83786	0.0261256	0.0467476	-3.96949
Zbtb8os	-0.499433	8.35512	-2.83774	0.02613	0.0467476	-3.96967
Ldhd	-0.51819	12.1713	-2.83726	0.0261476	0.0467531	-3.97036
D4Ertd617e	0.619196	8.5315	2.83642	0.0261784	0.0467564	-3.97158
Ebna1bp2	0.619196	8.5315	2.83642	0.0261784	0.0467564	-3.97158
Ppargc1a	-2.35524	9.62016	-2.83327	0.0262944	0.0469377	-3.97617
Rgl1	-0.928318	10.8902	-2.83222	0.0263332	0.046958	-3.97771
Mcm6	0.809462	7.86215	2.83218	0.0263348	0.046958	-3.97777
Fam210a	-0.996631	9.81631	-2.8311	0.0263746	0.0469992	-3.97933
Il6	1.22281	5.38976	2.83077	0.026387	0.0469992	-3.97982
Slco1a1	-1.12795	10.6716	-2.83038	0.0264016	0.0469992	-3.9804
Nxt2	-1.11228	10.5739	-2.82954	0.0264328	0.0470288	-3.98162
Pola2	0.652551	7.67242	2.82708	0.026524	0.0471652	-3.9852
Gm5622	0.945022	5.80186	2.82522	0.0265934	0.047227	-3.98791
1700024B05Rik	0.994136	5.80644	2.82459	0.0266172	0.047227	-3.98884
Gm8032	0.994136	5.80644	2.82459	0.0266172	0.047227	-3.98884
Gm8104	0.994136	5.80644	2.82459	0.0266172	0.047227	-3.98884
Cdc42ep2	0.713764	8.9247	2.82305	0.0266749	0.0473034	-3.99108
Ddit3	0.774509	7.66186	2.82192	0.0267171	0.0473521	-3.99272
Car13	1.43096	8.79789	2.82131	0.0267403	0.0473673	-3.99362
Aldh7a1	-0.671135	12.0363	-2.82005	0.0267875	0.0474248	-3.99545
Capn2	0.758118	10.7596	2.81962	0.0268037	0.0474276	-3.99608
Invs	-1.08519	8.53376	-2.81677	0.0269114	0.0475767	-4.00024
Hnrnpdl	0.890932	10.4363	2.81661	0.0269174	0.0475767	-4.00047
Dysf	1.16008	9.31104	2.81606	0.0269382	0.0475874	-4.00127
Slitrk6	-0.712683	5.61852	-2.81458	0.0269942	0.0476603	-4.00343
Lin52	-0.931222	8.94007	-2.81366	0.0270293	0.0476961	-4.00477
Trmt2b	-1.42224	9.47068	-2.81321	0.0270465	0.0477005	-4.00543
Pon2	0.650697	9.1763	2.81123	0.027122	0.0478075	-4.00832
Egf	-2.31494	11.1288	-2.80716	0.0272776	0.0480556	-4.01425
Chordc1	-1.50031	9.34183	-2.80574	0.0273324	0.0481259	-4.01634
Me1	-0.513313	12.0078	-2.8047	0.0273723	0.0481642	-4.01785
Gpr137b-ps	-0.652311	10.9079	-2.80439	0.0273842	0.0481642	-4.0183
Slc7a8	-0.830863	11.5889	-2.80401	0.0273989	0.0481642	-4.01885
Kcnj16	-1.07949	11.6558	-2.80336	0.027424	0.0481822	-4.0198
Cldn19	-0.881286	9.71572	-2.80103	0.027514	0.0483141	-4.0232
Map4k2	-0.779103	9.31277	-2.79962	0.0275688	0.048349	-4.02526
L3hypdh	-0.875888	8.13045	-2.7994	0.0275776	0.048349	-4.02559
1810034E14Rik	-1.33107	6.89765	-2.79936	0.0275789	0.048349	-4.02564
Bphl	-1.20122	10.2329	-2.79655	0.0276884	0.0485148	-4.02975
Pithd1	0.805064	7.92765	2.79486	0.0277543	0.0486038	-4.03221
Abca2	-0.992612	9.6919	-2.79344	0.0278097	0.0486363	-4.03428
Zfas1	0.688091	9.13199	2.79331	0.0278148	0.0486363	-4.03447
Aurka	0.537031	7.23788	2.79323	0.027818	0.0486363	-4.03458
Slc37a4	-1.10537	11.4316	-2.78973	0.0279557	0.0488507	-4.0397
Dennd2d	-0.773677	7.78146	-2.78866	0.0279979	0.048897	-4.04126
Ushbp1	-0.556689	7.66291	-2.78829	0.0280125	0.048897	-4.0418
Vtcn1	2.14235	7.9269	2.78771	0.0280356	0.0488977	-4.04265
Tnfsf10	-1.92246	8.81742	-2.78719	0.0280559	0.0488977	-4.04341
Acat1	-0.594738	11.9659	-2.78678	0.0280721	0.0488977	-4.04401
Enpp6	-0.881384	11.0532	-2.78675	0.0280734	0.0488977	-4.04405
Get4	0.546578	9.52954	2.78503	0.0281416	0.0489816	-4.04657
Pdlim1	1.11003	8.9252	2.78477	0.0281519	0.0489816	-4.04695
Gfod2	0.539476	7.74332	2.78403	0.0281812	0.048993	-4.04802
Slc4a4	-0.541332	12.4069	-2.78337	0.0282075	0.048993	-4.04899
Malrd1	-0.78423	6.89033	-2.78323	0.0282131	0.048993	-4.04919
Etaa1	-0.53859	6.89449	-2.78308	0.0282191	0.048993	-4.04941
Sertad1	0.973889	8.49419	2.78265	0.0282361	0.0489962	-4.05004
Ccser2	-0.789124	10.852	-2.78224	0.0282526	0.0489984	-4.05064
Tmem145	0.562077	6.06456	2.78171	0.0282735	0.0490085	-4.05141
Gpnmb	0.546027	6.42225	2.78011	0.0283374	0.0490412	-4.05374
Msr1	0.704788	6.3839	2.77966	0.0283556	0.0490412	-4.05441
Aoah	-0.953526	10.6043	-2.7794	0.028366	0.0490412	-4.05479
Ifngr2	0.834029	11.1707	2.77913	0.0283766	0.0490412	-4.05518
Nrcam	0.986517	6.54399	2.77907	0.0283791	0.0490412	-4.05527
Slc25a16	-0.925594	11.3205	-2.77896	0.0283835	0.0490412	-4.05543
Tmem45a	1.39436	7.52138	2.77797	0.028423	0.0490833	-4.05687
Acot1	0.820528	9.11783	2.77749	0.0284422	0.0490901	-4.05757
Hint3	-1.49577	9.13448	-2.77664	0.0284766	0.0491233	-4.05882
Asns	1.24037	9.19358	2.77451	0.0285621	0.0492251	-4.06192
Garnl3	0.611138	6.87018	2.77441	0.0285661	0.0492251	-4.06207
Snora41	0.583319	5.82724	2.77201	0.0286633	0.0492943	-4.06558
Gm8615	-0.862893	10.0224	-2.77158	0.0286807	0.0492943	-4.06621
Gnpda1	-0.862893	10.0224	-2.77158	0.0286807	0.0492943	-4.06621
Col18a1	0.753884	9.66619	2.77153	0.0286827	0.0492943	-4.06628
Ass1	-0.598796	12.6566	-2.77115	0.0286978	0.0492943	-4.06683
Gm5424	-0.598796	12.6566	-2.77115	0.0286978	0.0492943	-4.06683
Slc16a6	1.17916	8.82249	2.76741	0.0288501	0.0495295	-4.0723
Lpar3	-0.618135	8.10119	-2.76651	0.0288866	0.0495536	-4.07361
Fgf1	-0.979173	10.8152	-2.76631	0.0288948	0.0495536	-4.07391
Rragd	-0.994263	8.99461	-2.76588	0.0289124	0.0495576	-4.07454
Fads1	-1.01185	10.9598	-2.76485	0.0289543	0.049603	-4.07604
Shpk	-1.25671	8.33432	-2.76426	0.0289786	0.0496183	-4.0769
Tmem229a	-0.906728	10.6586	-2.76342	0.029013	0.049651	-4.07813
Gm4924	-0.750437	6.23324	-2.76286	0.0290359	0.0496639	-4.07895
Dmtn	-1.06435	10.2902	-2.7609	0.0291164	0.0497752	-4.08181
Upk1b	-0.918847	8.19277	-2.75931	0.029182	0.0498609	-4.08414
Clcnkb	-0.637778	11.3443	-2.7575	0.0292564	0.0499617	-4.08678
Mical2	0.840776	8.09134	2.75702	0.0292762	0.049969	-4.08747
Bmp7	-0.932703	10.5022	-2.75632	0.0293053	0.0499922	-4.0885
Mkks	-0.90731	8.50454	-2.75433	0.0293878	0.0501067	-4.09141
Apeh	-0.770323	11.1024	-2.75379	0.0294101	0.0501182	-4.0922
Ccl5	0.682464	7.92235	2.75308	0.02944	0.0501426	-4.09324
Ufsp2	-0.906244	9.99817	-2.752	0.0294849	0.0501886	-4.09482
Sh2d4a	-0.835674	8.19019	-2.75164	0.0294998	0.0501886	-4.09534
Ttc8	-1.10559	9.22962	-2.75131	0.0295136	0.0501886	-4.09583
Slc1a2	-0.878817	7.91917	-2.75046	0.0295492	0.0502046	-4.09707
Zkscan3	-0.724832	7.94029	-2.75034	0.029554	0.0502046	-4.09724
Etfb	-0.566945	12.1355	-2.74893	0.0296131	0.0502785	-4.09931
Tnfsf18	0.951306	5.90489	2.74822	0.0296428	0.0503025	-4.10035
Tatdn2	0.82448	10.0623	2.74664	0.0297092	0.0503887	-4.10266
C1qtnf12	-0.722519	10.5988	-2.74471	0.0297903	0.0504997	-4.10548
Smim29	0.795654	7.89071	2.7429	0.0298668	0.0506029	-4.10813
Myo15b	-0.867807	9.80701	-2.74153	0.0299247	0.0506744	-4.11013
Cmpk2	-0.660408	8.00162	-2.73977	0.0299992	0.0507739	-4.1127
Plppr4	-0.671732	6.99106	-2.73835	0.0300596	0.0508495	-4.11478
Fv1	-0.627345	6.89069	-2.73774	0.0300856	0.0508668	-4.11567
Kcne1	-1.02765	8.48175	-2.73717	0.0301096	0.0508766	-4.11649
Fgd4	-0.846148	8.50328	-2.73686	0.0301228	0.0508766	-4.11695
Lap3	-0.866644	11.9672	-2.73535	0.0301873	0.0509588	-4.11916
Tril	-1.00453	7.75225	-2.73326	0.0302767	0.0510657	-4.12221
Ndrg3	-1.1481	10.2806	-2.73313	0.0302822	0.0510657	-4.1224
Slc12a7	-0.693727	10.2246	-2.73161	0.0303477	0.0511429	-4.12463
Flna	1.10512	10.4014	2.73133	0.0303597	0.0511429	-4.12504
Psca	-1.25565	8.98468	-2.72878	0.0304693	0.0512707	-4.12876
Alyref	0.733875	9.98892	2.72847	0.0304828	0.0512707	-4.12922
Magoh	0.921939	8.4087	2.72846	0.0304831	0.0512707	-4.12923
Gria3	-1.19658	7.56515	-2.72804	0.0305013	0.0512746	-4.12985
Stc1	-0.790971	7.68357	-2.72485	0.0306395	0.0514801	-4.13452
Habp2	-0.755038	11.0002	-2.72149	0.0307858	0.0516555	-4.13943
Cers4	0.5341	8.46864	2.72136	0.0307914	0.0516555	-4.13963
Trappc9	-0.677462	9.38814	-2.72135	0.0307919	0.0516555	-4.13964
Arf2	0.776433	9.46265	2.72014	0.0308447	0.0516792	-4.14141
Fhit	-0.818089	8.50802	-2.72006	0.0308481	0.0516792	-4.14152
Gas6	-0.731085	10.986	-2.71993	0.030854	0.0516792	-4.14172
Cdo1	-0.823248	10.4552	-2.71853	0.030915	0.0517441	-4.14376
Ogfod3	-0.571145	8.60028	-2.71831	0.0309247	0.0517441	-4.14409
Adk	-0.708513	10.22	-2.71778	0.030948	0.0517561	-4.14486
Arhgap18	-1.34012	9.68093	-2.716	0.0310261	0.05186	-4.14746
Dyrk1b	-0.715372	9.9252	-2.71429	0.0311014	0.0519589	-4.14997
Cdhr5	-0.882196	11.2194	-2.71388	0.0311196	0.0519625	-4.15057
Arid5a	0.70664	7.62013	2.71025	0.0312799	0.0521837	-4.15587
Hspb8	0.844495	7.95591	2.71015	0.0312844	0.0521837	-4.15602
Sfxn5	-0.896648	9.10975	-2.70442	0.0315397	0.0525824	-4.16441
Mad2l1bp	0.696368	7.62379	2.70335	0.0315876	0.0526352	-4.16597
Hsd11b2	-1.25282	11.4594	-2.70277	0.0316137	0.0526515	-4.16683
Atf1	0.589353	9.53895	2.7004	0.0317202	0.0527756	-4.17029
Erlin1	-1.57948	9.6716	-2.70038	0.0317209	0.0527756	-4.17032
Ehd4	0.749605	9.84736	2.69993	0.0317412	0.0527822	-4.17098
AY358078	0.856878	5.73781	2.69918	0.0317751	0.0528114	-4.17208
Fasn	-0.959487	10.5578	-2.69821	0.0318188	0.052854	-4.1735
Ift52	-0.870958	9.39243	-2.69789	0.0318335	0.052854	-4.17397
Ankrd13b	0.582054	8.58898	2.69645	0.0318985	0.052931	-4.17608
Edem1	-0.9192	10.8352	-2.69587	0.0319248	0.052931	-4.17692
Zfp229	-0.875971	6.4289	-2.69578	0.031929	0.052931	-4.17706
Ier2	1.45129	7.33857	2.69477	0.0319746	0.0529794	-4.17853
Hmcn2	-0.856615	7.46569	-2.69396	0.0320113	0.0530132	-4.17972
Samd5	1.06454	7.66275	2.69335	0.0320389	0.0530316	-4.1806
Mettl15	-0.939821	8.24375	-2.69284	0.0320622	0.053043	-4.18136
BC034090	-0.732839	8.84878	-2.69056	0.0321664	0.0531882	-4.1847
Nhp2	0.683063	9.7216	2.68916	0.0322303	0.0532665	-4.18675
Ndufaf6	-0.609861	8.04898	-2.68835	0.0322676	0.0532751	-4.18794
Snrpa1	0.733142	8.64643	2.68833	0.0322685	0.0532751	-4.18797
Gabrb3	-1.69953	9.34014	-2.6875	0.0323062	0.0533102	-4.18917
Crlf1	0.92439	7.64114	2.68635	0.0323593	0.0533706	-4.19086
Sardh	-0.85984	10.99	-2.6826	0.0325318	0.0536095	-4.19634
Ush1c	-0.644784	9.75831	-2.68248	0.0325374	0.0536095	-4.19652
Fkbp10	0.991523	8.73951	2.68079	0.0326158	0.0537114	-4.199
Fgf9	-0.759689	8.38631	-2.67971	0.0326659	0.0537664	-4.20058
Rpl23	0.622019	10.7015	2.67401	0.0329315	0.054176	-4.20893
Ube2o	0.503779	8.66487	2.6735	0.0329553	0.0541875	-4.20967
Bbs2	-1.18463	8.69891	-2.67225	0.0330142	0.0542569	-4.21151
Wnk1	-0.824203	9.78175	-2.67134	0.0330569	0.0542994	-4.21284
Dpys	-1.03209	7.52467	-2.67057	0.033093	0.0543143	-4.21397
Adgrl1	-0.985022	8.88317	-2.67043	0.0330996	0.0543143	-4.21417
Gadd45b	1.1466	8.31226	2.66845	0.0331927	0.0544393	-4.21706
Slc7a7	-0.85749	11.0333	-2.66729	0.0332478	0.0544993	-4.21877
Rhod	0.6332	9.2753	2.66666	0.0332774	0.0544993	-4.21969
Tmem140	-0.760039	8.76944	-2.66661	0.0332798	0.0544993	-4.21976
Mccc1	-1.18576	9.79027	-2.66237	0.0334813	0.0547495	-4.22598
Fscn1	1.04681	8.80717	2.6619	0.0335035	0.0547495	-4.22666
Itgb8	-0.830815	11.2523	-2.66156	0.0335196	0.0547495	-4.22715
Pde4d	-0.994625	8.35923	-2.66136	0.0335291	0.0547495	-4.22745
Paqr9	-1.03947	10.5805	-2.66129	0.0335328	0.0547495	-4.22756
Gsdmd	0.552073	7.01973	2.66126	0.0335343	0.0547495	-4.2276
Slc36a1	-1.18391	10.3624	-2.66008	0.0335902	0.0548131	-4.22932
Kcnj2	-0.818387	6.08598	-2.65847	0.0336675	0.0549115	-4.23169
Chmp4b	0.664626	11.7	2.65705	0.0337354	0.0549866	-4.23376
Mindy2	-1.37143	9.40028	-2.6568	0.0337476	0.0549866	-4.23413
Trip6	0.668559	9.26871	2.65613	0.0337798	0.0550113	-4.23511
Ap1s3	-0.732575	9.23271	-2.65358	0.0339025	0.0551833	-4.23884
Kif12	-0.74246	9.84591	-2.65294	0.0339335	0.0552061	-4.23979
Ccnh	-0.800362	9.14208	-2.65074	0.0340398	0.0553511	-4.243
Slc34a2	1.58696	8.7254	2.64932	0.0341088	0.0554281	-4.24509
Glyctk	-1.26789	10.0734	-2.64906	0.0341214	0.0554281	-4.24547
4930503E14Rik	1.12371	5.87173	2.64787	0.0341794	0.0554942	-4.24721
Wdr31	-1.05808	8.83089	-2.64703	0.0342202	0.0555327	-4.24844
Cytip	-0.658526	7.63045	-2.64593	0.0342741	0.0555714	-4.25006
Fbxo8	-0.715993	10.9376	-2.6456	0.0342899	0.0555714	-4.25053
Gpr176	1.16661	7.12603	2.64548	0.0342957	0.0555714	-4.25071
Pex19	-0.752425	10.5818	-2.64456	0.034341	0.0555946	-4.25207
Timm21	-0.819677	8.16852	-2.64449	0.0343444	0.0555946	-4.25217
Pea15a	0.896718	10.1459	2.64333	0.0344011	0.0556584	-4.25386
Gstt3	-0.874626	10.1913	-2.642	0.0344661	0.0557212	-4.25581
Ybx2	-0.840225	7.87097	-2.64184	0.0344744	0.0557212	-4.25605
[truncated: 1,232 more rows]

## Sheet: S4_bulk_de_sum
contrast	up	down	fdr_cutoff	logfc_cutoff
IRI_vs_Sham	344	614	0.05	1

## Sheet: S5_bulk_hallmark
pathway	pval	padj	ES	NES	nMoreExtreme	size	leadingEdge
HALLMARK_APOPTOSIS	0.000262192	0.000775916	0.536187	2.76393	0	54
HALLMARK_BILE_ACID_METABOLISM	0.000163479	0.000775916	-0.463267	-2.1312	0	46
HALLMARK_COMPLEMENT	0.000261028	0.000775916	0.44667	2.27849	0	52
HALLMARK_E2F_TARGETS	0.000255689	0.000775916	0.447743	2.18838	0	44
HALLMARK_EPITHELIAL_MESENCHYMAL_TRANSITION	0.000276091	0.000775916	0.459418	2.61751	0	82
HALLMARK_G2M_CHECKPOINT	0.000253421	0.000775916	0.532546	2.52111	0	39
HALLMARK_HYPOXIA	0.000270929	0.000775916	0.470223	2.60683	0	73
HALLMARK_IL2_STAT5_SIGNALING	0.000269251	0.000775916	0.491455	2.67565	0	68
HALLMARK_IL6_JAK_STAT3_SIGNALING	0.000251953	0.000775916	0.599057	2.75397	0	35
HALLMARK_INFLAMMATORY_RESPONSE	0.000267094	0.000775916	0.587567	3.0592	0	57
HALLMARK_KRAS_SIGNALING_UP	0.000271887	0.000775916	0.403309	2.19669	0	69
HALLMARK_MYC_TARGETS_V1	0.000252972	0.000775916	0.606195	2.89081	0	40
HALLMARK_MYC_TARGETS_V2	0.000243427	0.000775916	0.640744	2.75738	0	28
HALLMARK_P53_PATHWAY	0.00027027	0.000775916	0.475093	2.60366	0	70
HALLMARK_TGF_BETA_SIGNALING	0.00023546	0.000775916	0.694963	2.42762	0	15
HALLMARK_TNFA_SIGNALING_VIA_NFKB	0.00027933	0.000775916	0.679507	4.02347	0	95
HALLMARK_UNFOLDED_PROTEIN_RESPONSE	0.000249128	0.000775916	0.560164	2.50791	0	32
HALLMARK_UV_RESPONSE_UP	0.000253293	0.000775916	0.427062	2.06486	0	42
HALLMARK_UV_RESPONSE_DN	0.000759301	0.00199816	0.453446	2.12878	2	38
HALLMARK_ALLOGRAFT_REJECTION	0.00101729	0.00254323	0.457821	2.13011	3	37
HALLMARK_COAGULATION	0.00185874	0.00442556	0.356833	1.85599	6	56
HALLMARK_INTERFERON_GAMMA_RESPONSE	0.00357965	0.00813556	0.375322	1.83442	13	44
HALLMARK_APICAL_JUNCTION	0.00503578	0.0109473	0.333862	1.7256	18	55
HALLMARK_ESTROGEN_RESPONSE_EARLY	0.00565428	0.0117798	0.309899	1.6872	20	68
HALLMARK_FATTY_ACID_METABOLISM	0.00711054	0.0142211	-0.356524	-1.70852	43	54
HALLMARK_MYOGENESIS	0.00827301	0.0159096	0.340961	1.70622	31	48
HALLMARK_KRAS_SIGNALING_DN	0.0190051	0.0339377	-0.36616	-1.63326	114	41
HALLMARK_MITOTIC_SPINDLE	0.0187006	0.0339377	0.469588	1.71197	77	17
HALLMARK_XENOBIOTIC_METABOLISM	0.0237304	0.0409145	-0.294474	-1.52602	149	76
HALLMARK_REACTIVE_OXYGEN_SPECIES_PATHWAY	0.0510064	0.0850107	0.522516	1.5786	222	10
HALLMARK_PI3K_AKT_MTOR_SIGNALING	0.0847458	0.136687	0.359801	1.43312	349	22
HALLMARK_OXIDATIVE_PHOSPHORYLATION	0.105486	0.164822	-0.354153	-1.37311	622	25
HALLMARK_ANDROGEN_RESPONSE	0.113379	0.171786	0.288987	1.32852	449	35
HALLMARK_CHOLESTEROL_HOMEOSTASIS	0.121418	0.178556	0.290291	1.32233	482	34
HALLMARK_ADIPOGENESIS	0.173058	0.240359	-0.252691	-1.23019	1082	57
HALLMARK_ANGIOGENESIS	0.17212	0.240359	0.40185	1.29179	746	12
HALLMARK_DNA_REPAIR	0.185167	0.250226	0.295183	1.23897	758	26
HALLMARK_SPERMATOGENESIS	0.216086	0.284324	-0.355296	-1.22936	1259	17
HALLMARK_WNT_BETA_CATENIN_SIGNALING	0.243561	0.312258	0.430358	1.19988	1096	8
HALLMARK_HEME_METABOLISM	0.300935	0.376169	-0.268906	-1.12396	1801	32
HALLMARK_PANCREAS_BETA_CELLS	0.354898	0.432803	-0.49473	-1.11141	1919	5
HALLMARK_ESTROGEN_RESPONSE_LATE	0.397027	0.472651	0.188271	1.03178	1468	70
HALLMARK_INTERFERON_ALPHA_RESPONSE	0.451807	0.525357	0.259061	0.998262	1874	20
HALLMARK_PROTEIN_SECRETION	0.586002	0.665911	0.293172	0.885717	2561	10
HALLMARK_APICAL_SURFACE	0.60616	0.668521	0.265909	0.877654	2597	13
HALLMARK_MTORC1_SIGNALING	0.615039	0.668521	-0.183128	-0.909702	3835	63
HALLMARK_PEROXISOME	0.72124	0.767277	-0.194441	-0.819953	4325	33
HALLMARK_GLYCOLYSIS	0.794343	0.827441	-0.16176	-0.787507	4970	57
HALLMARK_NOTCH_SIGNALING	0.817099	0.833774	-0.344188	-0.707787	4319	4
HALLMARK_HEDGEHOG_SIGNALING	0.978719	0.978719	0.178702	0.52183	4368	9

## Sheet: S6_bulk_go
pathway	pval	padj	ES	NES	nMoreExtreme	size	leadingEdge
GOBP_ACTIN_FILAMENT_ORGANIZATION	0.000278009	0.00913797	0.348143	2.11684	0	106
GOBP_ACTOMYOSIN_STRUCTURE_ORGANIZATION	0.000244499	0.00913797	0.465159	2.24637	0	42
GOBP_ALPHA_AMINO_ACID_METABOLIC_PROCESS	0.000157754	0.00913797	-0.537869	-2.94364	0	95
GOBP_ALPHA_BETA_T_CELL_DIFFERENTIATION	0.000236911	0.00913797	0.555218	2.2633	0	24
GOBP_AMEBOIDAL_TYPE_CELL_MIGRATION	0.00026617	0.00913797	0.44312	2.45482	0	71
GOBP_AMIDE_METABOLIC_PROCESS	0.000297974	0.00913797	-0.323188	-1.96557	1	167
GOBP_AMINO_ACID_CATABOLIC_PROCESS	0.000162338	0.00913797	-0.570757	-2.80537	0	58
GOBP_AMINO_ACID_METABOLIC_PROCESS	0.000154919	0.00913797	-0.488233	-2.78465	0	116
GOBP_ANATOMICAL_STRUCTURE_FORMATION_INVOLVED_IN_MORPHOGENESIS	0.000349284	0.00913797	0.393938	2.88051	0	297
GOBP_ANGIOGENESIS	0.000301386	0.00913797	0.433378	2.87799	0	166
GOBP_APOPTOTIC_SIGNALING_PATHWAY	0.000289101	0.00913797	0.411793	2.62635	0	135
GOBP_AROMATIC_AMINO_ACID_FAMILY_CATABOLIC_PROCESS	0.000352361	0.00913797	-0.65264	-2.16582	1	15
GOBP_AROMATIC_AMINO_ACID_METABOLIC_PROCESS	0.000347464	0.00913797	-0.549563	-2.13412	1	25
GOBP_B_CELL_ACTIVATION	0.000248139	0.00913797	0.415433	2.05764	0	46
GOBP_BICARBONATE_TRANSPORT	0.000182415	0.00913797	-0.754998	-2.10071	0	9
GOBP_BILE_ACID_METABOLIC_PROCESS	0.000176523	0.00913797	-0.689749	-2.33468	0	16
GOBP_BLOOD_VESSEL_ENDOTHELIAL_CELL_MIGRATION	0.000248262	0.00913797	0.446004	2.0833	0	38
GOBP_BLOOD_VESSEL_MORPHOGENESIS	0.000309215	0.00913797	0.399204	2.71903	0	191
GOBP_C21_STEROID_HORMONE_METABOLIC_PROCESS	0.000173702	0.00913797	-0.671178	-2.37013	0	18
GOBP_CARBON_DIOXIDE_TRANSPORT	0.000182415	0.00913797	-0.792824	-2.20596	0	9
GOBP_CELL_ACTIVATION	0.000329056	0.00913797	0.420612	2.94705	0	230
GOBP_CELL_ACTIVATION_INVOLVED_IN_IMMUNE_RESPONSE	0.00026178	0.00913797	0.435252	2.33619	0	63
GOBP_CELL_ADHESION	0.000355619	0.00913797	0.309755	2.27251	0	308
GOBP_CELL_CELL_ADHESION	0.000308452	0.00913797	0.316193	2.15666	0	192
GOBP_CELL_CYCLE	0.000337382	0.00913797	0.360674	2.58186	0	262
GOBP_CELL_CYCLE_PROCESS	0.000315756	0.00913797	0.337512	2.31728	0	203
GOBP_CELL_MATRIX_ADHESION	0.00026617	0.00913797	0.403077	2.23299	0	71
GOBP_CELL_SUBSTRATE_ADHESION	0.000273075	0.00913797	0.401205	2.38497	0	96
GOBP_CELL_SURFACE_RECEPTOR_PROTEIN_TYROSINE_KINASE_SIGNALING_PATHWAY	0.000290107	0.00913797	0.295297	1.9062	0	142
GOBP_CELLULAR_RESPONSE_TO_ABIOTIC_STIMULUS	0.00026738	0.00913797	0.352281	1.9658	0	73
GOBP_CELLULAR_RESPONSE_TO_BIOTIC_STIMULUS	0.00026738	0.00913797	0.45563	2.54252	0	73
GOBP_CELLULAR_RESPONSE_TO_EXTERNAL_STIMULUS	0.00024266	0.00913797	0.531901	2.3228	0	30
GOBP_CELLULAR_RESPONSE_TO_INTERLEUKIN_1	0.000242542	0.00913797	0.5006	2.28934	0	35
GOBP_CELLULAR_RESPONSE_TO_LIPID	0.000294031	0.00913797	0.287081	1.8703	0	150
GOBP_CELLULAR_RESPONSE_TO_STARVATION	0.000244499	0.00913797	0.430235	2.07772	0	42
GOBP_CHROMATIN_ORGANIZATION	0.000289603	0.00913797	0.314752	2.02651	0	141
GOBP_CHROMOSOME_ORGANIZATION	0.000261097	0.00913797	0.435137	2.30839	0	60
GOBP_CHROMOSOME_SEGREGATION	0.000244499	0.00913797	0.451656	2.18116	0	42
GOBP_CIRCULATORY_SYSTEM_DEVELOPMENT	0.000355745	0.00913797	0.340617	2.50194	0	309
GOBP_COLLAGEN_METABOLIC_PROCESS	0.000243368	0.00913797	0.538432	2.48475	0	36
GOBP_CYTOKINE_MEDIATED_SIGNALING_PATHWAY	0.000279877	0.00913797	0.414449	2.53631	0	109
GOBP_CYTOKINE_PRODUCTION	0.000312207	0.00913797	0.369221	2.53456	0	201
GOBP_CYTOSKELETON_ORGANIZATION	0.000351	0.00913797	0.304323	2.21639	0	292
GOBP_DEFENSE_RESPONSE_TO_BACTERIUM	0.000257599	0.00913797	0.414323	2.14834	0	55
GOBP_DEFENSE_RESPONSE_TO_OTHER_ORGANISM	0.000334784	0.00913797	0.340751	2.39269	0	237
GOBP_DEFENSE_RESPONSE_TO_SYMBIONT	0.000312207	0.00913797	0.31853	2.18658	0	201
GOBP_DICARBOXYLIC_ACID_METABOLIC_PROCESS	0.000167673	0.00913797	-0.524747	-2.40853	0	45
GOBP_DNA_DAMAGE_RESPONSE	0.00028082	0.00913797	0.385845	2.38949	0	117
GOBP_DNA_METABOLIC_PROCESS	0.000287604	0.00913797	0.373497	2.36825	0	131
GOBP_EMBRYO_DEVELOPMENT	0.000333222	0.00913797	0.264099	1.86814	0	243
GOBP_EMBRYO_DEVELOPMENT_ENDING_IN_BIRTH_OR_EGG_HATCHING	0.00029577	0.00913797	0.287513	1.87709	0	152
GOBP_ENDOCRINE_SYSTEM_DEVELOPMENT	0.000242072	0.00913797	0.511154	2.25493	0	31
GOBP_ENDOTHELIAL_CELL_MIGRATION	0.00026178	0.00913797	0.387079	2.07762	0	63
GOBP_ENDOTHELIAL_CELL_PROLIFERATION	0.000245761	0.00913797	0.418039	2.04749	0	44
GOBP_ENERGY_DERIVATION_BY_OXIDATION_OF_ORGANIC_COMPOUNDS	0.000322685	0.00913797	-0.407574	-2.07599	1	68
GOBP_ENZYME_LINKED_RECEPTOR_PROTEIN_SIGNALING_PATHWAY	0.000320821	0.00913797	0.280651	1.94625	0	216
GOBP_EPIDERMAL_CELL_DIFFERENTIATION	0.000247647	0.00913797	0.451288	2.22247	0	45
GOBP_EPIDERMIS_DEVELOPMENT	0.000266241	0.00913797	0.397373	2.19031	0	70
GOBP_EPITHELIAL_CELL_DIFFERENTIATION	0.000312598	0.00913797	0.295483	2.02185	0	196
GOBP_ERK1_AND_ERK2_CASCADE	0.00027533	0.00913797	0.338216	2.03389	0	101
GOBP_ERYTHROSE_4_PHOSPHATE_PHOSPHOENOLPYRUVATE_FAMILY_AMINO_ACID_CATABOLIC_PROCESS	0.000179372	0.00913797	-0.708464	-2.17945	0	12
GOBP_ERYTHROSE_4_PHOSPHATE_PHOSPHOENOLPYRUVATE_FAMILY_AMINO_ACID_METABOLIC_PROCESS	0.000173702	0.00913797	-0.631717	-2.23078	0	18
GOBP_EXPORT_FROM_CELL	0.000317561	0.00913797	0.260538	1.80339	0	212
GOBP_EXTRACELLULAR_STRUCTURE_ORGANIZATION	0.000274348	0.00913797	0.411754	2.41176	0	91
GOBP_EXTRINSIC_APOPTOTIC_SIGNALING_PATHWAY	0.000258532	0.00913797	0.593705	3.11306	0	57
GOBP_EXTRINSIC_APOPTOTIC_SIGNALING_PATHWAY_VIA_DEATH_DOMAIN_RECEPTORS	0.000237361	0.00913797	0.631245	2.53605	0	23
GOBP_FATTY_ACID_BETA_OXIDATION	0.000170823	0.00913797	-0.586006	-2.3586	0	28
GOBP_FATTY_ACID_CATABOLIC_PROCESS	0.00016818	0.00913797	-0.496784	-2.2272	0	41
GOBP_FATTY_ACID_METABOLIC_PROCESS	0.000149723	0.00913797	-0.36538	-2.20406	0	159
GOBP_FIBROBLAST_PROLIFERATION	0.00024667	0.00913797	0.457965	2.1605	0	39
GOBP_FORMATION_OF_PRIMARY_GERM_LAYER	0.000242365	0.00913797	0.519162	2.31239	0	32
GOBP_GAS_TRANSPORT	0.000182415	0.00913797	-0.792824	-2.20596	0	9
GOBP_GENERATION_OF_NEURONS	0.000349406	0.00913797	0.227932	1.65493	0	288
GOBP_GLIOGENESIS	0.000272405	0.00913797	0.373323	2.20278	0	93
GOBP_HEART_DEVELOPMENT	0.000294898	0.00913797	0.284889	1.85093	0	148
GOBP_HEMOPOIESIS	0.000309215	0.00913797	0.349306	2.37917	0	191
GOBP_HEMOSTASIS	0.000262743	0.00913797	0.391385	2.1304	0	66
GOBP_HOMEOSTASIS_OF_NUMBER_OF_CELLS_WITHIN_A_TISSUE	0.000221976	0.00913797	0.729666	2.23116	0	10
GOBP_HORMONE_METABOLIC_PROCESS	0.000158907	0.00913797	-0.416333	-2.16982	0	74
GOBP_IMMUNE_EFFECTOR_PROCESS	0.000290023	0.00913797	0.367684	2.35894	0	139
GOBP_IMMUNE_RESPONSE_REGULATING_CELL_SURFACE_RECEPTOR_SIGNALING_PATHWAY	0.000251509	0.00913797	0.416	2.06837	0	47
GOBP_IMPORT_INTO_NUCLEUS	0.000245761	0.00913797	0.433048	2.121	0	44
GOBP_INFLAMMATORY_RESPONSE	0.000318471	0.00913797	0.347484	2.39714	0	209
GOBP_INTEGRIN_MEDIATED_SIGNALING_PATHWAY	0.000239866	0.00913797	0.529233	2.21261	0	26
GOBP_INTRINSIC_APOPTOTIC_SIGNALING_PATHWAY	0.000266241	0.00913797	0.370946	2.04465	0	70
GOBP_INTRINSIC_APOPTOTIC_SIGNALING_PATHWAY_IN_RESPONSE_TO_DNA_DAMAGE	0.000241721	0.00913797	0.592089	2.4987	0	27
GOBP_KERATINOCYTE_DIFFERENTIATION	0.000241721	0.00913797	0.605672	2.55602	0	27
GOBP_KETONE_METABOLIC_PROCESS	0.000158579	0.00913797	-0.401311	-2.1444	0	84
GOBP_L_AMINO_ACID_CATABOLIC_PROCESS	0.000167392	0.00913797	-0.610668	-2.68679	0	38
GOBP_L_AMINO_ACID_METABOLIC_PROCESS	0.000158907	0.00913797	-0.568285	-2.96175	0	74
GOBP_LEUKOCYTE_APOPTOTIC_PROCESS	0.00024325	0.00913797	0.519244	2.33318	0	33
GOBP_LEUKOCYTE_CHEMOTAXIS	0.00026738	0.00913797	0.389328	2.17254	0	73
GOBP_LEUKOCYTE_DIFFERENTIATION	0.000287274	0.00913797	0.408765	2.56132	0	124
GOBP_LEUKOCYTE_MIGRATION	0.00028082	0.00913797	0.360674	2.23361	0	117
GOBP_LEUKOCYTE_PROLIFERATION	0.000270563	0.00913797	0.384338	2.1922	0	81
GOBP_LIPID_CATABOLIC_PROCESS	0.000156128	0.00913797	-0.449696	-2.52155	0	106
GOBP_LIPID_METABOLIC_PROCESS	0.000134336	0.00913797	-0.321209	-2.21664	0	403
GOBP_LYMPHOCYTE_ACTIVATION	0.000296121	0.00913797	0.377045	2.4649	0	153
GOBP_LYMPHOCYTE_ACTIVATION_INVOLVED_IN_IMMUNE_RESPONSE	0.00025413	0.00913797	0.422004	2.12205	0	49
GOBP_LYMPHOCYTE_DIFFERENTIATION	0.000269614	0.00913797	0.417536	2.33277	0	74
GOBP_MAPK_CASCADE	0.000309406	0.00913797	0.341711	2.31967	0	189
GOBP_MATURATION_OF_LSU_RRNA	0.000224719	0.00913797	0.730589	2.30334	0	11
GOBP_MEMBRANELESS_ORGANELLE_ASSEMBLY	0.000263435	0.00913797	0.378674	2.05207	0	65
GOBP_MESENCHYMAL_CELL_DIFFERENTIATION	0.000262743	0.00913797	0.381769	2.07805	0	66
GOBP_MESENCHYME_DEVELOPMENT	0.000270563	0.00913797	0.404886	2.27466	0	76
GOBP_MIRNA_METABOLIC_PROCESS	0.00024108	0.00913797	0.636409	2.724	0	28
GOBP_MIRNA_TRANSCRIPTION	0.000241721	0.00913797	0.632666	2.66994	0	27
GOBP_MITOTIC_CELL_CYCLE	0.000297354	0.00913797	0.332144	2.18611	0	158
GOBP_MODIFIED_AMINO_ACID_METABOLIC_PROCESS	0.000160643	0.00913797	-0.420449	-2.15083	0	69
GOBP_MONOCARBOXYLIC_ACID_BIOSYNTHETIC_PROCESS	0.000315159	0.00913797	-0.344908	-1.87163	1	90
GOBP_MONOCARBOXYLIC_ACID_CATABOLIC_PROCESS	0.000163747	0.00913797	-0.432145	-2.06773	0	52
GOBP_MONOCARBOXYLIC_ACID_METABOLIC_PROCESS	0.000142511	0.00913797	-0.367196	-2.37121	0	240
GOBP_MONONUCLEAR_CELL_DIFFERENTIATION	0.000273448	0.00913797	0.42726	2.54994	0	98
GOBP_MONONUCLEAR_CELL_MIGRATION	0.00026178	0.00913797	0.436651	2.34369	0	63
GOBP_MRNA_METABOLIC_PROCESS	0.000273075	0.00913797	0.384221	2.284	0	96
GOBP_MRNA_PROCESSING	0.00025413	0.00913797	0.42573	2.14079	0	49
GOBP_MUSCLE_CELL_DIFFERENTIATION	0.000279877	0.00913797	0.337146	2.06324	0	109
GOBP_MUSCLE_STRUCTURE_DEVELOPMENT	0.00030303	0.00913797	0.326718	2.16328	0	164
GOBP_MYELOID_CELL_DIFFERENTIATION	0.000276932	0.00913797	0.369266	2.23711	0	105
GOBP_MYELOID_LEUKOCYTE_ACTIVATION	0.00026178	0.00913797	0.418229	2.24481	0	63
GOBP_MYELOID_LEUKOCYTE_DIFFERENTIATION	0.00026178	0.00913797	0.376465	2.02065	0	63
GOBP_NEGATIVE_REGULATION_OF_APOPTOTIC_SIGNALING_PATHWAY	0.000258532	0.00913797	0.419646	2.20039	0	57
GOBP_NEGATIVE_REGULATION_OF_CELL_ADHESION	0.000271665	0.00913797	0.385876	2.17551	0	77
GOBP_NEGATIVE_REGULATION_OF_CELL_CELL_ADHESION	0.000248139	0.00913797	0.423138	2.0958	0	46
GOBP_NEGATIVE_REGULATION_OF_CELL_COMMUNICATION	0.000349773	0.00913797	0.274907	2.00531	0	294
GOBP_NEGATIVE_REGULATION_OF_CELL_POPULATION_PROLIFERATION	0.000309406	0.00913797	0.291036	1.97018	0	187
GOBP_NEGATIVE_REGULATION_OF_CELLULAR_COMPONENT_ORGANIZATION	0.000290107	0.00913797	0.293332	1.89351	0	142
GOBP_NEGATIVE_REGULATION_OF_DEVELOPMENTAL_PROCESS	0.000314465	0.00913797	0.320231	2.20903	0	206
GOBP_NEGATIVE_REGULATION_OF_EXTRINSIC_APOPTOTIC_SIGNALING_PATHWAY	0.000239866	0.00913797	0.655936	2.74233	0	26
GOBP_NEGATIVE_REGULATION_OF_GENE_EXPRESSION	0.000309215	0.00913797	0.328674	2.23864	0	191
GOBP_NEGATIVE_REGULATION_OF_INTRACELLULAR_SIGNAL_TRANSDUCTION	0.000296384	0.00913797	0.314581	2.05219	0	151
GOBP_NEGATIVE_REGULATION_OF_MOLECULAR_FUNCTION	0.000289603	0.00913797	0.35603	2.29227	0	141
GOBP_NEGATIVE_REGULATION_OF_MULTICELLULAR_ORGANISMAL_PROCESS	0.000342818	0.00913797	0.33392	2.41077	0	277
GOBP_NEGATIVE_REGULATION_OF_NEURON_APOPTOTIC_PROCESS	0.000245761	0.00913797	0.412921	2.02242	0	44
GOBP_NEGATIVE_REGULATION_OF_NUCLEOBASE_CONTAINING_COMPOUND_METABOLIC_PROCESS	0.000324886	0.00913797	0.272592	1.91135	0	228
GOBP_NEGATIVE_REGULATION_OF_PROGRAMMED_CELL_DEATH	0.000324254	0.00913797	0.352365	2.45519	0	222
GOBP_NEGATIVE_REGULATION_OF_PROTEIN_METABOLIC_PROCESS	0.000303767	0.00913797	0.305447	2.03085	0	168
GOBP_NEGATIVE_REGULATION_OF_PROTEIN_TYROSINE_KINASE_ACTIVITY	0.000213812	0.00913797	0.918945	1.97009	0	4
GOBP_NEGATIVE_REGULATION_OF_RESPONSE_TO_WOUNDING	0.00024266	0.00913797	0.495285	2.1629	0	30
GOBP_NEGATIVE_REGULATION_OF_RNA_METABOLIC_PROCESS	0.000317561	0.00913797	0.25837	1.78839	0	212
GOBP_NEGATIVE_REGULATION_OF_VASCULATURE_DEVELOPMENT	0.000243013	0.00913797	0.515787	2.33932	0	34
GOBP_NEURON_DEVELOPMENT	0.000324781	0.00913797	0.246884	1.72095	0	223
GOBP_NON_PROTEINOGENIC_AMINO_ACID_CATABOLIC_PROCESS	0.000180115	0.00913797	-0.763381	-2.28255	0	11
GOBP_NON_PROTEINOGENIC_AMINO_ACID_METABOLIC_PROCESS	0.000170097	0.00913797	-0.645509	-2.77437	0	35
GOBP_NUCLEAR_EXPORT	0.000242072	0.00913797	0.49161	2.16872	0	31
GOBP_NUCLEAR_TRANSPORT	0.000266241	0.00913797	0.407081	2.24383	0	70
GOBP_NUCLEOBASE_CONTAINING_SMALL_MOLECULE_METABOLIC_PROCESS	0.000146306	0.00913797	-0.287572	-1.80609	0	203
GOBP_ONE_CARBON_COMPOUND_TRANSPORT	0.000177179	0.00913797	-0.7428	-2.40559	0	14
GOBP_ORGANIC_ACID_BIOSYNTHETIC_PROCESS	0.000153468	0.00913797	-0.350739	-2.05038	0	133
GOBP_ORGANIC_ACID_CATABOLIC_PROCESS	0.000155352	0.00913797	-0.50572	-2.85458	0	110
GOBP_ORGANIC_ACID_METABOLIC_PROCESS	0.00013708	0.00913797	-0.393278	-2.67032	0	353
GOBP_ORGANIC_ANION_TRANSPORT	0.000150784	0.00913797	-0.328959	-1.97765	0	157
GOBP_PHOSPHORYLATION	0.000342349	0.00913797	0.271403	1.95218	0	269
GOBP_PLATELET_ACTIVATION	0.000242483	0.00913797	0.510404	2.20568	0	29
GOBP_POSITIVE_REGULATION_OF_APOPTOTIC_SIGNALING_PATHWAY	0.000242542	0.00913797	0.493361	2.25623	0	35
GOBP_POSITIVE_REGULATION_OF_CELL_ADHESION	0.000284495	0.00913797	0.335106	2.08159	0	119
GOBP_POSITIVE_REGULATION_OF_CELL_DEVELOPMENT	0.000276472	0.00913797	0.369792	2.23082	0	103
GOBP_POSITIVE_REGULATION_OF_CELL_DIFFERENTIATION	0.000314465	0.00913797	0.358401	2.47233	0	206
GOBP_POSITIVE_REGULATION_OF_CELL_POPULATION_PROLIFERATION	0.000324149	0.00913797	0.320994	2.24946	0	227
GOBP_POSITIVE_REGULATION_OF_CELLULAR_COMPONENT_ORGANIZATION	0.000332779	0.00913797	0.291693	2.06077	0	242
GOBP_POSITIVE_REGULATION_OF_CYTOKINE_PRODUCTION	0.000285307	0.00913797	0.42918	2.67076	0	120
GOBP_POSITIVE_REGULATION_OF_DEVELOPMENTAL_PROCESS	0.000355619	0.00913797	0.31491	2.31033	0	308
GOBP_POSITIVE_REGULATION_OF_DNA_METABOLIC_PROCESS	0.000245761	0.00913797	0.463876	2.27199	0	44
GOBP_POSITIVE_REGULATION_OF_EPITHELIAL_CELL_MIGRATION	0.000235738	0.00913797	0.635784	2.44953	0	20
GOBP_POSITIVE_REGULATION_OF_FIBROBLAST_PROLIFERATION	0.000241721	0.00913797	0.604985	2.55312	0	27
GOBP_POSITIVE_REGULATION_OF_GENE_EXPRESSION	0.000342349	0.00913797	0.351548	2.52866	0	269
GOBP_POSITIVE_REGULATION_OF_HEMOPOIESIS	0.000248139	0.00913797	0.409945	2.03045	0	46
GOBP_POSITIVE_REGULATION_OF_IMMUNE_SYSTEM_PROCESS	0.00032144	0.00913797	0.348232	2.41625	0	217
GOBP_POSITIVE_REGULATION_OF_INTRACELLULAR_SIGNAL_TRANSDUCTION	0.000334001	0.00913797	0.272318	1.91741	0	239
GOBP_POSITIVE_REGULATION_OF_LEUKOCYTE_MIGRATION	0.000257798	0.00913797	0.452498	2.3191	0	53
GOBP_POSITIVE_REGULATION_OF_LOCOMOTION	0.000310559	0.00913797	0.419103	2.86336	0	194
GOBP_POSITIVE_REGULATION_OF_MIRNA_METABOLIC_PROCESS	0.000236911	0.00913797	0.682566	2.78242	0	24
GOBP_POSITIVE_REGULATION_OF_MOLECULAR_FUNCTION	0.000309406	0.00913797	0.27191	1.84583	0	189
GOBP_POSITIVE_REGULATION_OF_MONONUCLEAR_CELL_MIGRATION	0.00024266	0.00913797	0.581344	2.53872	0	30
GOBP_POSITIVE_REGULATION_OF_PHOSPHORUS_METABOLIC_PROCESS	0.000294291	0.00913797	0.323351	2.10461	0	149
GOBP_POSITIVE_REGULATION_OF_PROGRAMMED_CELL_DEATH	0.000297354	0.00913797	0.433017	2.85004	0	158
GOBP_POSITIVE_REGULATION_OF_PROTEIN_CONTAINING_COMPLEX_ASSEMBLY	0.000247647	0.00913797	0.411292	2.02549	0	45
GOBP_POSITIVE_REGULATION_OF_PROTEIN_METABOLIC_PROCESS	0.000320821	0.00913797	0.328258	2.2764	0	216
GOBP_POSITIVE_REGULATION_OF_PROTEIN_MODIFICATION_PROCESS	0.000294898	0.00913797	0.329479	2.14063	0	148
GOBP_POSITIVE_REGULATION_OF_RESPONSE_TO_EXTERNAL_STIMULUS	0.000294031	0.00913797	0.310291	2.02151	0	150
GOBP_POSITIVE_REGULATION_OF_RNA_METABOLIC_PROCESS	0.000350018	0.00913797	0.337837	2.46706	0	296
GOBP_POSITIVE_REGULATION_OF_SMOOTH_MUSCLE_CELL_PROLIFERATION	0.00025413	0.00913797	0.448995	2.25778	0	49
GOBP_POSITIVE_REGULATION_OF_TRANSCRIPTION_BY_RNA_POLYMERASE_II	0.000320718	0.00913797	0.335108	2.31891	0	213
GOBP_POSITIVE_REGULATION_OF_TUMOR_NECROSIS_FACTOR_SUPERFAMILY_CYTOKINE_PRODUCTION	0.000243013	0.00913797	0.486371	2.20591	0	34
GOBP_POSITIVE_REGULATION_OF_VASCULATURE_DEVELOPMENT	0.000261165	0.00913797	0.43696	2.33704	0	62
GOBP_PRODUCTION_OF_MOLECULAR_MEDIATOR_OF_IMMUNE_RESPONSE	0.000261097	0.00913797	0.39675	2.10475	0	60
GOBP_PROTEIN_LOCALIZATION_TO_NUCLEUS	0.000261097	0.00913797	0.401261	2.12868	0	60
GOBP_REGENERATION	0.000263435	0.00913797	0.40167	2.17669	0	65
GOBP_REGULATION_OF_ANATOMICAL_STRUCTURE_MORPHOGENESIS	0.000314465	0.00913797	0.371412	2.56209	0	206
GOBP_REGULATION_OF_APOPTOTIC_SIGNALING_PATHWAY	0.000273523	0.00913797	0.414217	2.42244	0	90
GOBP_REGULATION_OF_BINDING	0.000258532	0.00913797	0.424404	2.22534	0	57
GOBP_REGULATION_OF_BLOOD_VESSEL_ENDOTHELIAL_CELL_MIGRATION	0.000239866	0.00913797	0.537308	2.24637	0	26
GOBP_REGULATION_OF_CATALYTIC_ACTIVITY	0.00032144	0.00913797	0.265427	1.8417	0	217
GOBP_REGULATION_OF_CELL_ACTIVATION	0.000286944	0.00913797	0.345533	2.17517	0	126
GOBP_REGULATION_OF_CELL_ADHESION	0.000309215	0.00913797	0.361681	2.46346	0	191
GOBP_REGULATION_OF_CELL_CYCLE	0.000309502	0.00913797	0.3235	2.20894	0	193
GOBP_REGULATION_OF_CELL_DEVELOPMENT	0.000300481	0.00913797	0.34548	2.30613	0	170
GOBP_REGULATION_OF_CELL_SUBSTRATE_ADHESION	0.000262605	0.00913797	0.404097	2.14925	0	61
GOBP_REGULATION_OF_COAGULATION	0.00024108	0.00913797	0.543937	2.32819	0	28
GOBP_REGULATION_OF_DEFENSE_RESPONSE	0.000303951	0.00913797	0.323932	2.14974	0	167
GOBP_REGULATION_OF_DNA_METABOLIC_PROCESS	0.00026476	0.00913797	0.473169	2.59843	0	69
GOBP_REGULATION_OF_ENDOTHELIAL_CELL_MIGRATION	0.000247647	0.00913797	0.408581	2.01214	0	45
GOBP_REGULATION_OF_EPITHELIAL_CELL_MIGRATION	0.000239866	0.00913797	0.601297	2.5139	0	26
GOBP_REGULATION_OF_EXTRINSIC_APOPTOTIC_SIGNALING_PATHWAY	0.000246548	0.00913797	0.586508	2.80658	0	41
GOBP_REGULATION_OF_FIBROBLAST_PROLIFERATION	0.00024325	0.00913797	0.517575	2.32568	0	33
GOBP_REGULATION_OF_HEMOPOIESIS	0.000270343	0.00913797	0.393541	2.25153	0	82
GOBP_REGULATION_OF_IMMUNE_EFFECTOR_PROCESS	0.000269397	0.00913797	0.400905	2.31798	0	85
GOBP_REGULATION_OF_IMMUNE_RESPONSE	0.000301568	0.00913797	0.323893	2.16278	0	171
GOBP_REGULATION_OF_IMMUNE_SYSTEM_PROCESS	0.000355619	0.00913797	0.358381	2.62925	0	308
GOBP_REGULATION_OF_INNATE_IMMUNE_RESPONSE	0.000270563	0.00913797	0.363535	2.09592	0	84
GOBP_REGULATION_OF_LEUKOCYTE_APOPTOTIC_PROCESS	0.00024108	0.00913797	0.527938	2.25971	0	28
GOBP_REGULATION_OF_LEUKOCYTE_DIFFERENTIATION	0.000262881	0.00913797	0.375161	2.05712	0	68
GOBP_REGULATION_OF_LEUKOCYTE_MIGRATION	0.000269614	0.00913797	0.371675	2.07654	0	74
GOBP_REGULATION_OF_LOCOMOTION	0.000351	0.00913797	0.351731	2.56167	0	292
GOBP_REGULATION_OF_MONONUCLEAR_CELL_MIGRATION	0.000244499	0.00913797	0.475002	2.29391	0	42
GOBP_REGULATION_OF_MYELOID_CELL_DIFFERENTIATION	0.000255558	0.00913797	0.441421	2.24332	0	51
GOBP_REGULATION_OF_NEUROGENESIS	0.000270563	0.00913797	0.381537	2.17622	0	81
GOBP_REGULATION_OF_NEURON_APOPTOTIC_PROCESS	0.000262605	0.00913797	0.380191	2.02211	0	61
GOBP_REGULATION_OF_ORGANELLE_ORGANIZATION	0.000309406	0.00913797	0.268436	1.82439	0	190
GOBP_REGULATION_OF_PHOSPHORUS_METABOLIC_PROCESS	0.000335121	0.00913797	0.273773	1.94037	0	249
GOBP_REGULATION_OF_PHOSPHORYLATION	0.000317561	0.00913797	0.285801	1.97826	0	212
GOBP_REGULATION_OF_PLASMINOGEN_ACTIVATION	0.000221239	0.00913797	0.791267	2.32113	0	9
GOBP_REGULATION_OF_PRODUCTION_OF_MOLECULAR_MEDIATOR_OF_IMMUNE_RESPONSE	0.000247647	0.00913797	0.431215	2.12361	0	45
GOBP_REGULATION_OF_PROTEIN_MATURATION	0.000235516	0.00913797	0.628943	2.60414	0	25
GOBP_REGULATION_OF_PROTEIN_MODIFICATION_PROCESS	0.000333667	0.00913797	0.291741	2.06553	0	246
GOBP_REGULATION_OF_PROTEOLYSIS	0.000270563	0.00913797	0.405499	2.31289	0	81
GOBP_REGULATION_OF_RESPONSE_TO_BIOTIC_STIMULUS	0.000276472	0.00913797	0.338849	2.04415	0	103
GOBP_REGULATION_OF_RESPONSE_TO_EXTERNAL_STIMULUS	0.00033456	0.00913797	0.346439	2.43173	0	235
GOBP_REGULATION_OF_RESPONSE_TO_STRESS	0.000341413	0.00913797	0.338418	2.43693	0	271
GOBP_REGULATION_OF_RESPONSE_TO_WOUNDING	0.000252525	0.00913797	0.533657	2.6702	0	48
GOBP_REGULATION_OF_VASCULATURE_DEVELOPMENT	0.000276855	0.00913797	0.419609	2.52564	0	102
GOBP_REGULATION_OF_WOUND_HEALING	0.00024667	0.00913797	0.580179	2.73707	0	39
GOBP_RESPONSE_TO_ABIOTIC_STIMULUS	0.000343761	0.00913797	0.242599	1.74743	0	273
GOBP_RESPONSE_TO_BACTERIUM	0.00030722	0.00913797	0.36833	2.4853	0	182
GOBP_RESPONSE_TO_GROWTH_FACTOR	0.000307692	0.00913797	0.279722	1.8839	0	181
GOBP_RESPONSE_TO_INTERLEUKIN_1	0.00024667	0.00913797	0.456038	2.15142	0	39
GOBP_RESPONSE_TO_INTERLEUKIN_17	0.000221976	0.00913797	0.758771	2.32016	0	10
GOBP_RESPONSE_TO_LIPID	0.000332779	0.00913797	0.304332	2.15006	0	242
GOBP_RESPONSE_TO_MECHANICAL_STIMULUS	0.000264061	0.00913797	0.414778	2.26383	0	67
GOBP_RESPONSE_TO_MOLECULE_OF_BACTERIAL_ORIGIN	0.000278009	0.00913797	0.451913	2.74781	0	106
GOBP_RESPONSE_TO_PEPTIDE	0.000332779	0.00913797	0.365416	2.58161	0	242
GOBP_RESPONSE_TO_STARVATION	0.000256739	0.00913797	0.403733	2.06071	0	52
GOBP_RESPONSE_TO_TRANSFORMING_GROWTH_FACTOR_BETA	0.000265463	0.00913797	0.354275	1.97328	0	72
GOBP_RESPONSE_TO_TUMOR_NECROSIS_FACTOR	0.000256739	0.00913797	0.426522	2.17703	0	52
GOBP_RESPONSE_TO_VIRUS	0.000270563	0.00913797	0.370128	2.07939	0	76
GOBP_RESPONSE_TO_WOUNDING	0.000300842	0.00913797	0.394071	2.60106	0	161
GOBP_RIBONUCLEOPROTEIN_COMPLEX_BIOGENESIS	0.000273448	0.00913797	0.54812	3.27124	0	98
GOBP_RIBOSOMAL_LARGE_SUBUNIT_BIOGENESIS	0.000235738	0.00913797	0.641491	2.47152	0	20
GOBP_RIBOSOMAL_SMALL_SUBUNIT_BIOGENESIS	0.000243368	0.00913797	0.599973	2.76874	0	36
GOBP_RIBOSOME_BIOGENESIS	0.000269397	0.00913797	0.533746	3.08604	0	85
GOBP_RNA_PROCESSING	0.000290782	0.00913797	0.397206	2.56858	0	143
GOBP_RNA_SPLICING	0.000247647	0.00913797	0.464481	2.28743	0	45
GOBP_RNA_SPLICING_VIA_TRANSESTERIFICATION_REACTIONS	0.000241721	0.00913797	0.549183	2.31763	0	27
GOBP_RRNA_METABOLIC_PROCESS	0.000263435	0.00913797	0.556139	3.01377	0	65
GOBP_RRNA_PROCESSING	0.000260485	0.00913797	0.54935	2.90185	0	59
GOBP_S_ADENOSYLMETHIONINE_METABOLIC_PROCESS	0.000182983	0.00913797	-0.840926	-2.14815	0	7
GOBP_SECRETION	0.000335796	0.00913797	0.256247	1.80123	0	238
GOBP_SKIN_DEVELOPMENT	0.00026178	0.00913797	0.462221	2.48094	0	63
GOBP_SKIN_EPIDERMIS_DEVELOPMENT	0.00024325	0.00913797	0.501115	2.25172	0	33
GOBP_SMALL_MOLECULE_BIOSYNTHETIC_PROCESS	0.000144991	0.00913797	-0.307978	-1.95211	0	214
GOBP_SMALL_MOLECULE_CATABOLIC_PROCESS	0.000151423	0.00913797	-0.470063	-2.80028	0	149
GOBP_SMALL_MOLECULE_METABOLIC_PROCESS	0.000127486	0.00913797	-0.353591	-2.53228	0	561
GOBP_STEROID_BIOSYNTHETIC_PROCESS	0.000326797	0.00913797	-0.417769	-2.02533	1	55
GOBP_STEROID_METABOLIC_PROCESS	0.000157729	0.00913797	-0.420025	-2.30494	0	96
GOBP_STRIATED_MUSCLE_CELL_DIFFERENTIATION	0.00026476	0.00913797	0.371056	2.03767	0	69
GOBP_SULFUR_AMINO_ACID_METABOLIC_PROCESS	0.000177117	0.00913797	-0.678369	-2.1541	0	13
GOBP_SULFUR_COMPOUND_METABOLIC_PROCESS	0.000153163	0.00913797	-0.411205	-2.36606	0	121
GOBP_SUPRAMOLECULAR_FIBER_ORGANIZATION	0.000303767	0.00913797	0.379353	2.52224	0	168
GOBP_T_CELL_ACTIVATION	0.000281215	0.00913797	0.381418	2.34871	0	113
GOBP_T_CELL_DIFFERENTIATION	0.000257599	0.00913797	0.433577	2.24818	0	55
GOBP_TAXIS	0.000287936	0.00913797	0.357143	2.22409	0	121
GOBP_TELOMERE_MAINTENANCE	0.000236911	0.00913797	0.571742	2.33066	0	24
GOBP_TISSUE_MIGRATION	0.000242365	0.00913797	0.51445	2.29141	0	32
GOBP_TISSUE_MORPHOGENESIS	0.000303398	0.00913797	0.301413	1.99405	0	163
GOBP_TRANSMEMBRANE_TRANSPORT	0.000136893	0.00913797	-0.302482	-2.05652	0	356
GOBP_TUBE_DEVELOPMENT	0.000355745	0.00913797	0.339059	2.49049	0	309
GOBP_TUBE_MORPHOGENESIS	0.000333444	0.00913797	0.375457	2.66485	0	250
GOBP_TUMOR_NECROSIS_FACTOR_MEDIATED_SIGNALING_PATHWAY	0.000236239	0.00913797	0.586293	2.32667	0	22
GOBP_TUMOR_NECROSIS_FACTOR_SUPERFAMILY_CYTOKINE_PRODUCTION	0.000257798	0.00913797	0.427053	2.18869	0	53
GOBP_VASCULATURE_DEVELOPMENT	0.00032457	0.00913797	0.371177	2.59141	0	224
GOBP_WOUND_HEALING	0.000284495	0.00913797	0.4252	2.64123	0	119
GOBP_POSITIVE_REGULATION_OF_SIGNAL_TRANSDUCTION	0.000357015	0.00913807	0.274545	2.02456	0	316
GOBP_LOCOMOTION	0.000361402	0.0091563	0.346957	2.58385	0	332
GOBP_REGULATION_OF_CELL_DIFFERENTIATION	0.000359324	0.0091563	0.330626	2.46081	0	328
GOBP_REGULATION_OF_MULTICELLULAR_ORGANISMAL_DEVELOPMENT	0.000361533	0.0091563	0.340804	2.53631	0	329
GOBP_CELLULAR_RESPONSE_TO_STRESS	0.000366166	0.00916815	0.281631	2.10502	0	342
GOBP_COMPLEMENT_ACTIVATION_ALTERNATIVE_PATHWAY	0.000370851	0.00916815	-0.85874	-1.93848	1	5
GOBP_EPITHELIUM_DEVELOPMENT	0.000363636	0.00916815	0.271093	2.01065	0	326
GOBP_NEGATIVE_REGULATION_OF_RESPONSE_TO_STIMULUS	0.000368189	0.00916815	0.291185	2.17835	0	347
GOBP_REGULATION_OF_MOLECULAR_FUNCTION	0.000366972	0.00916815	0.283649	2.1206	0	343
GOBP_REGULATION_OF_PROGRAMMED_CELL_DEATH	0.000372162	0.00916815	0.369693	2.77082	0	354
GOBP_RESPONSE_TO_BIOTIC_STIMULUS	0.000372162	0.00916815	0.325601	2.44782	0	358
GOBP_RESPONSE_TO_METHANOL	0.000370851	0.00916815	-0.884997	-1.99775	1	5
GOBP_CELL_MIGRATION	0.00038835	0.0094064	0.336251	2.56504	0	396
GOBP_INTRACELLULAR_SIGNALING_CASSETTE	0.000388199	0.0094064	0.322591	2.45771	0	393
GOBP_POSITIVE_REGULATION_OF_MULTICELLULAR_ORGANISMAL_PROCESS	0.000385654	0.0094064	0.311086	2.3674	0	389
GOBP_REGULATION_OF_CELL_POPULATION_PROLIFERATION	0.000387747	0.0094064	0.295314	2.2511	0	394
GOBP_RESPONSE_TO_ENDOGENOUS_STIMULUS	0.000384615	0.0094064	0.230625	1.74972	0	382
GOBP_CELL_MOTILITY	0.000405022	0.00977743	0.316551	2.43061	0	423
GOBP_POSITIVE_REGULATION_OF_KIDNEY_DEVELOPMENT	0.00040783	0.0098124	0.997832	1.65704	1	2
GOBP_ORGANOPHOSPHATE_METABOLIC_PROCESS	0.000420875	0.0100926	-0.256977	-1.70264	2	287
GOBP_MATURATION_OF_SSU_RRNA	0.000462214	0.0110108	0.645209	2.36131	1	17
GOBP_REGULATION_OF_EXTRINSIC_APOPTOTIC_SIGNALING_PATHWAY_VIA_DEATH_DOMAIN_RECEPTORS	0.000462214	0.0110108	0.648902	2.37483	1	17
GOBP_ASTROCYTE_DIFFERENTIATION	0.000473821	0.0111614	0.53723	2.18997	1	24
GOBP_GENERATION_OF_PRECURSOR_METABOLITES_AND_ENERGY	0.000470736	0.0111614	-0.348358	-1.94516	2	104
GOBP_NEGATIVE_REGULATION_OF_COAGULATION	0.000474721	0.0111614	0.565901	2.27353	1	23
GOBP_NEGATIVE_REGULATION_OF_WOUND_HEALING	0.000473821	0.0111614	0.553106	2.25469	1	24
GOBP_ALPHA_BETA_T_CELL_ACTIVATION	0.000486027	0.011219	0.481642	2.18446	1	34
GOBP_POSITIVE_REGULATION_OF_CELL_SUBSTRATE_ADHESION	0.000485084	0.011219	0.451387	2.06428	1	35
GOBP_POSITIVE_REGULATION_OF_ENDOTHELIAL_CELL_MIGRATION	0.000484731	0.011219	0.485032	2.16037	1	32
GOBP_PROTEIN_RNA_COMPLEX_ORGANIZATION	0.00048216	0.011219	0.504619	2.1599	1	28
GOBP_RNA_LOCALIZATION	0.0004865	0.011219	0.472043	2.12108	1	33
GOBP_TYPE_II_INTERFERON_PRODUCTION	0.0004865	0.011219	0.472925	2.12505	1	33
GOBP_EPITHELIAL_TO_MESENCHYMAL_TRANSITION	0.000488998	0.0112407	0.419537	2.02605	1	42
GOBP_POSITIVE_REGULATION_OF_PROTEOLYSIS	0.00049334	0.0113045	0.440107	2.07626	1	39
GOBP_MUSCLE_CELL_DEVELOPMENT	0.000496278	0.0113359	0.408227	2.02195	1	46
GOBP_AMINO_ACID_BIOSYNTHETIC_PROCESS	0.00051247	0.0116688	-0.540989	-2.17741	2	28
GOBP_ENERGY_RESERVE_METABOLIC_PROCESS	0.000514315	0.011674	-0.527969	-2.08185	2	26
GOBP_ADAPTIVE_IMMUNE_RESPONSE	0.000548396	0.0117228	0.350888	2.06128	1	92
GOBP_CELL_CHEMOTAXIS	0.000548697	0.0117228	0.372644	2.18268	1	91
GOBP_DEVELOPMENT_OF_PRIMARY_SEXUAL_CHARACTERISTICS	0.000520969	0.0117228	0.378536	1.99955	1	59
GOBP_EPITHELIAL_CELL_DEVELOPMENT	0.000530926	0.0117228	0.34112	1.90001	1	72
GOBP_GLIAL_CELL_DIFFERENTIATION	0.00052687	0.0117228	0.358863	1.94471	1	65
GOBP_GLUCAN_METABOLIC_PROCESS	0.000518941	0.0117228	-0.556748	-2.14197	2	24
GOBP_IMMUNE_RESPONSE_REGULATING_SIGNALING_PATHWAY	0.000547046	0.0117228	0.369359	2.16009	1	90
GOBP_KYNURENINE_METABOLIC_PROCESS	0.000548948	0.0117228	-0.797483	-2.03717	2	7
GOBP_MUSCLE_CELL_PROLIFERATION	0.000543478	0.0117228	0.323477	1.87202	1	86
GOBP_MYELOID_LEUKOCYTE_MIGRATION	0.000541565	0.0117228	0.3551	2.01812	1	80
GOBP_NEGATIVE_REGULATION_OF_CATALYTIC_ACTIVITY	0.000543478	0.0117228	0.352879	2.04217	1	86
GOBP_NEGATIVE_REGULATION_OF_RESPONSE_TO_EXTERNAL_STIMULUS	0.000545108	0.0117228	0.348149	2.02012	1	87
GOBP_POSITIVE_REGULATION_OF_ORGANELLE_ORGANIZATION	0.000548847	0.0117228	0.341345	2.01497	1	94
GOBP_PYRUVATE_FAMILY_AMINO_ACID_METABOLIC_PROCESS	0.000547246	0.0117228	-0.731803	-2.03617	2	9
GOBP_REGULATION_OF_INFLAMMATORY_RESPONSE	0.000548697	0.0117228	0.326851	1.91446	1	91
GOBP_REGULATION_OF_LYMPHOCYTE_ACTIVATION	0.000544811	0.0117228	0.331119	1.95376	1	93
GOBP_REGULATION_OF_NERVOUS_SYSTEM_DEVELOPMENT	0.000546001	0.0117228	0.322254	1.90955	1	95
GOBP_REGULATION_OF_NEURON_PROJECTION_DEVELOPMENT	0.00054615	0.0117228	0.313772	1.8319	1	89
GOBP_SMALL_GTPASE_MEDIATED_SIGNAL_TRANSDUCTION	0.000544811	0.0117228	0.372903	2.20031	1	93
GOBP_TRANSLATION	0.00054615	0.0117228	0.365554	2.13422	1	89
GOBP_IN_UTERO_EMBRYONIC_DEVELOPMENT	0.00055371	0.0117549	0.333589	2.00789	1	102
GOBP_MUSCLE_TISSUE_DEVELOPMENT	0.00055371	0.0117549	0.335512	2.01946	1	102
GOBP_CARBOHYDRATE_DERIVATIVE_METABOLIC_PROCESS	0.00057151	0.0120972	-0.263826	-1.70782	3	245
GOBP_NEGATIVE_REGULATION_OF_CELL_DIFFERENTIATION	0.000576868	0.0121042	0.306991	1.93915	1	129
GOBP_REGULATION_OF_CELL_CYCLE_PROCESS	0.000575209	0.0121042	0.296264	1.87853	1	131
GOBP_REGULATION_OF_GROWTH	0.000576868	0.0121042	0.296105	1.87039	1	129
GOBP_POSITIVE_REGULATION_OF_IMMUNE_RESPONSE	0.000579374	0.0121215	0.286682	1.83254	1	136
GOBP_MORPHOGENESIS_OF_AN_EPITHELIUM	0.000581903	0.0121392	0.293833	1.87856	1	137
GOBP_GROWTH	0.000642055	0.0133555	0.244933	1.70049	1	218
GOBP_POSITIVE_REGULATION_OF_TRANSPORT	0.00064914	0.0134641	0.242239	1.69121	1	224
GOBP_POSITIVE_REGULATION_OF_CELL_PROLIFERATION_INVOLVED_IN_KIDNEY_DEVELOPMENT	0.000652742	0.0135	0.883002	2.21014	2	6
GOBP_PROTEOLYSIS	0.000666445	0.013744	0.231908	1.64043	1	243
GOBP_HEART_VALVE_DEVELOPMENT	0.000674157	0.0138565	0.714066	2.25124	2	11
GOBP_NEGATIVE_REGULATION_OF_EXTRINSIC_APOPTOTIC_SIGNALING_PATHWAY_VIA_DEATH_DOMAIN_RECEPTORS	0.00067766	0.0138565	0.702654	2.28349	2	12
GOBP_POSITIVE_REGULATION_OF_TRANSCRIPTION_BY_RNA_POLYMERASE_I	0.00067766	0.0138565	0.664493	2.15947	2	12
GOBP_TRANSCRIPTION_BY_RNA_POLYMERASE_I	0.000693321	0.0141367	0.62892	2.30169	2	17
GOBP_CELLULAR_RESPONSE_TO_OXYGEN_CONTAINING_COMPOUND	0.000711238	0.0142377	0.223442	1.6497	1	317
GOBP_EPITHELIAL_CELL_APOPTOTIC_PROCESS	0.000712082	0.0142377	0.527502	2.11926	2	23
GOBP_INTERLEUKIN_8_PRODUCTION	0.000710732	0.0142377	0.521098	2.12421	2	24
GOBP_LYMPHOCYTE_APOPTOTIC_PROCESS	0.000707214	0.0142377	0.576734	2.22202	2	20
GOBP_POSITIVE_REGULATION_OF_GLIOGENESIS	0.000710732	0.0142377	0.522069	2.12817	2	24
GOBP_REGULATION_OF_COLLAGEN_METABOLIC_PROCESS	0.000712082	0.0142377	0.530391	2.13087	2	23
GOBP_SYNCYTIUM_FORMATION	0.000712082	0.0142377	0.527763	2.12031	2	23
GOBP_ESTABLISHMENT_OF_RNA_LOCALIZATION	0.00072324	0.0143786	0.487812	2.08796	2	28
GOBP_REGULATION_OF_CHROMOSOME_ORGANIZATION	0.000725163	0.0143786	0.500354	2.11156	2	27
GOBP_REGULATION_OF_GLIOGENESIS	0.000727096	0.0143786	0.474396	2.113	2	32
GOBP_RESPONSE_TO_IONIZING_RADIATION	0.00072324	0.0143786	0.49522	2.11967	2	28
GOBP_NEGATIVE_REGULATION_OF_CELL_ACTIVATION	0.000736196	0.0145188	0.403711	1.96304	2	43
GOBP_NEGATIVE_REGULATION_OF_TRANSFERASE_ACTIVITY	0.000772798	0.0151991	0.371454	1.9156	2	54
GOBP_REGULATION_OF_PEPTIDYL_TYROSINE_PHOSPHORYLATION	0.000775595	0.0152126	0.369298	1.93639	2	57
GOBP_GRANULOCYTE_MIGRATION	0.00078329	0.0152393	0.362431	1.92269	2	60
GOBP_REGULATION_OF_DNA_BINDING_TRANSCRIPTION_FACTOR_ACTIVITY	0.00078329	0.0152393	0.367288	1.94845	2	60
GOBP_TISSUE_REMODELING	0.000780843	0.0152393	0.371165	1.95456	2	58
GOBP_ESTABLISHMENT_OF_ORGANELLE_LOCALIZATION	0.000788229	0.0152934	0.352823	1.92049	2	66
GOBP_MUSCLE_ORGAN_DEVELOPMENT	0.000790306	0.0152934	0.351286	1.90365	2	65
GOBP_REGULATION_OF_T_CELL_ACTIVATION	0.000794281	0.0153292	0.340152	1.86796	2	69
GOBP_SMOOTH_MUSCLE_CELL_PROLIFERATION	0.000802139	0.0154396	0.333536	1.86121	2	73
GOBP_LEUKOCYTE_MEDIATED_IMMUNITY	0.00081103	0.0155692	0.323583	1.85129	2	82
GOBP_ACTIVATION_OF_IMMUNE_RESPONSE	0.000820345	0.0157062	0.314882	1.87925	2	98
GOBP_NEGATIVE_REGULATION_OF_IMMUNE_SYSTEM_PROCESS	0.000825991	0.0157309	0.313783	1.88696	2	101
GOBP_RESPONSE_TO_OXIDATIVE_STRESS	0.000825991	0.0157309	0.300708	1.80834	2	101
GOBP_REGULATION_OF_CELL_CELL_ADHESION	0.000837989	0.0159174	0.306338	1.86705	2	107
GOBP_POSITIVE_REGULATION_OF_DEFENSE_RESPONSE	0.000841515	0.0159424	0.302001	1.84992	2	110
GOBP_EMBRYONIC_MORPHOGENESIS	0.000860585	0.016261	0.273167	1.74004	2	133
GOBP_BILE_ACID_BIOSYNTHETIC_PROCESS	0.000885897	0.0166521	-0.631254	-2.04434	4	14
GOBP_INFLAMMATORY_CELL_APOPTOTIC_PROCESS	0.000884956	0.0166521	0.747983	2.19416	3	9
GOBP_CELL_PROLIFERATION_INVOLVED_IN_KIDNEY_DEVELOPMENT	0.000898876	0.0168085	0.689593	2.17409	3	11
GOBP_REGULATION_OF_ENDOPEPTIDASE_ACTIVITY	0.000898876	0.0168085	0.692789	2.18416	3	11
GOBP_DEVELOPMENTAL_GROWTH	0.000901442	0.0168129	0.261016	1.74232	2	170
GOBP_REGULATION_OF_TRANSCRIPTION_BY_RNA_POLYMERASE_I	0.000918274	0.0170827	0.6657	2.21846	3	13
GOBP_ACTIN_FILAMENT_BASED_PROCESS	0.000930233	0.0172607	0.245568	1.65902	2	185
GOBP_ALCOHOL_METABOLIC_PROCESS	0.000934288	0.0172828	-0.332435	-1.86843	5	107
GOBP_CENTRAL_NERVOUS_SYSTEM_DEVELOPMENT	0.000941324	0.0172828	0.24031	1.64681	2	200
GOBP_COLLAGEN_BIOSYNTHETIC_PROCESS	0.000943396	0.0172828	0.563398	2.20097	3	21
GOBP_NEGATIVE_REGULATION_OF_DEVELOPMENTAL_GROWTH	0.000942063	0.0172828	0.508849	2.10689	3	25
GOBP_TISSUE_REGENERATION	0.000943396	0.0172828	0.571967	2.23445	3	21
GOBP_DNA_RECOMBINATION	0.000970638	0.0177369	0.477921	2.08707	3	30
GOBP_T_CELL_ACTIVATION_INVOLVED_IN_IMMUNE_RESPONSE	0.000973473	0.0177438	0.439181	2.02673	3	36
GOBP_ACTIVATION_OF_INNATE_IMMUNE_RESPONSE	0.00104194	0.0188489	0.366445	1.93568	3	59
GOBP_CELLULAR_RESPONSE_TO_NUTRIENT_LEVELS	0.00104194	0.0188489	0.364289	1.92429	3	59
GOBP_NEGATIVE_REGULATION_OF_CELL_DEVELOPMENT	0.00104194	0.0188489	0.366261	1.93471	3	59
GOBP_PEPTIDYL_TYROSINE_MODIFICATION	0.00104466	0.0188509	0.355164	1.89956	3	62
GOBP_POSITIVE_REGULATION_OF_CELL_ACTIVATION	0.00107759	0.0193966	0.318762	1.83218	3	83
GOBP_POSITIVE_REGULATION_OF_GLOMERULAR_MESANGIAL_CELL_PROLIFERATION	0.0010846	0.0194628	0.881868	2.05806	4	5
GOBP_POSITIVE_REGULATION_OF_RESPONSE_TO_BIOTIC_STIMULUS	0.00108666	0.0194628	0.328764	1.85352	3	77
GOBP_POSITIVE_REGULATION_OF_LEUKOCYTE_APOPTOTIC_PROCESS	0.00110205	0.019641	0.798699	2.12156	4	7
GOBP_REGULATION_OF_CELL_PROLIFERATION_INVOLVED_IN_KIDNEY_DEVELOPMENT	0.00110205	0.019641	0.810025	2.15164	4	7
GOBP_HOMOCYSTEINE_METABOLIC_PROCESS	0.00110988	0.0197318	-0.799299	-1.92658	5	6
GOBP_MATURATION_OF_SSU_RRNA_FROM_TRICISTRONIC_RRNA_TRANSCRIPT_SSU_RRNA_5_8S_RRNA_LSU_RRNA	0.00112943	0.0200301	0.650863	2.11518	4	12
GOBP_POSITIVE_REGULATION_OF_INTRINSIC_APOPTOTIC_SIGNALING_PATHWAY	0.00114784	0.020257	0.64643	2.15424	4	13
GOBP_RESPONSE_TO_GAMMA_RADIATION	0.00114732	0.020257	0.658847	2.25266	4	14
GOBP_REGULATION_OF_TRANSPORT	0.00115652	0.0203466	0.193153	1.46961	2	387
GOBP_SECONDARY_ALCOHOL_METABOLIC_PROCESS	0.00115856	0.0203466	-0.413564	-1.93533	6	48
GOBP_NEGATIVE_REGULATION_OF_DNA_METABOLIC_PROCESS	0.00117041	0.0205049	0.601251	2.2807	4	19
GOBP_POSITIVE_REGULATION_OF_TYPE_II_INTERFERON_PRODUCTION	0.00117786	0.0205502	0.588741	2.18462	4	18
GOBP_SKELETAL_MUSCLE_CELL_DIFFERENTIATION	0.00117869	0.0205502	0.573116	2.20808	4	20
GOBP_MACROPHAGE_MIGRATION	0.00118455	0.0206027	0.500645	2.04084	4	24
GOBP_DNA_BIOSYNTHETIC_PROCESS	0.00120861	0.0208701	0.475639	2.00726	4	27
GOBP_HOMOTYPIC_CELL_CELL_ADHESION	0.00120861	0.0208701	0.475668	2.00739	4	27
GOBP_POSITIVE_REGULATION_OF_MYELOID_CELL_DIFFERENTIATION	0.00120861	0.0208701	0.475829	2.00806	4	27
GOBP_REGULATION_OF_PROTEIN_BINDING	0.00121271	0.020891	0.441861	2.02072	4	35
GOBP_IMMUNE_SYSTEM_DEVELOPMENT	0.00121625	0.0209021	0.453676	2.03855	4	33
GOBP_REGULATION_OF_SECRETION	0.00122362	0.0209788	0.254037	1.69938	3	174
GOBP_GRANULOCYTE_CHEMOTAXIS	0.00126263	0.0215963	0.39363	1.96957	4	48
GOBP_MONOATOMIC_ION_TRANSPORT	0.00126904	0.0216546	-0.243652	-1.61136	8	284
GOBP_CHEMICAL_HOMEOSTASIS	0.00127605	0.0217014	-0.245718	-1.60451	8	261
GOBP_GASTRULATION	0.00127779	0.0217014	0.389428	1.97909	4	51
GOBP_POSITIVE_REGULATION_OF_NEUROGENESIS	0.001288	0.0218234	0.365157	1.89341	4	55
GOBP_CANONICAL_NF_KAPPAB_SIGNAL_TRANSDUCTION	0.0013238	0.0223748	0.333682	1.83243	4	69
GOBP_HOMEOSTASIS_OF_NUMBER_OF_CELLS	0.00133085	0.0223748	0.329002	1.82262	4	71
GOBP_NEURON_APOPTOTIC_PROCESS	0.00133085	0.0223748	0.329832	1.82722	4	71
GOBP_PURINE_CONTAINING_COMPOUND_METABOLIC_PROCESS	0.00133294	0.0223748	-0.276617	-1.70828	8	181
GOBP_CELL_CELL_SIGNALING	0.00135639	0.0224037	0.228347	1.63172	3	261
GOBP_COLLAGEN_CATABOLIC_PROCESS	0.00135532	0.0224037	0.647645	2.10472	5	12
GOBP_ESTABLISHMENT_OF_SKIN_BARRIER	0.00135532	0.0224037	0.648472	2.10741	5	12
GOBP_MITOTIC_CELL_CYCLE_PHASE_TRANSITION	0.00135172	0.0224037	0.32049	1.83359	4	82
GOBP_ORGANELLE_LOCALIZATION	0.00135281	0.0224037	0.324533	1.85108	4	81
GOBP_REGULATION_OF_DEVELOPMENTAL_GROWTH	0.00134807	0.0224037	0.331763	1.85356	4	74
GOBP_REGULATION_OF_SUPRAMOLECULAR_FIBER_ORGANIZATION	0.00135318	0.0224037	0.322161	1.82468	4	78
GOBP_CELL_CYCLE_PHASE_TRANSITION	0.00136724	0.0225314	0.296404	1.76897	4	98
GOBP_REGULATION_OF_TELOMERE_MAINTENANCE	0.00137678	0.0226369	0.639164	2.18536	5	14
GOBP_MAST_CELL_ACTIVATION	0.00138664	0.0227472	0.579756	2.12177	5	17
GOBP_BENZENE_CONTAINING_COMPOUND_METABOLIC_PROCESS	0.00140944	0.0230688	-0.603173	-2.00166	7	15
GOBP_CELLULAR_RESPONSE_TO_HYDROGEN_PEROXIDE	0.00141443	0.023098	0.562104	2.16566	5	20
GOBP_STRESS_FIBER_ASSEMBLY	0.00143919	0.0234494	0.482717	2.01814	5	26
GOBP_CELL_CYCLE_G1_S_PHASE_TRANSITION	0.0015456	0.0250074	0.361386	1.86368	5	54
GOBP_POSITIVE_REGULATION_OF_PROTEIN_MATURATION	0.00154867	0.0250074	0.733947	2.15299	6	9
GOBP_REGULATION_OF_ACTIN_FILAMENT_ORGANIZATION	0.00154004	0.0250074	0.350271	1.8309	5	56
GOBP_REGULATION_OF_LEUKOCYTE_PROLIFERATION	0.0015456	0.0250074	0.350608	1.81797	5	55
GOBP_RESPONSE_TO_INTERLEUKIN_6	0.00155383	0.0250347	0.696316	2.12919	6	10
GOBP_HEART_MORPHOGENESIS	0.00157068	0.0252315	0.346013	1.8572	5	63
GOBP_POSITIVE_REGULATION_OF_VASCULAR_ENDOTHELIAL_GROWTH_FACTOR_PRODUCTION	0.00157303	0.0252315	0.674579	2.12675	6	11
GOBP_BRANCHED_CHAIN_AMINO_ACID_METABOLIC_PROCESS	0.0015859	0.0253316	-0.577824	-1.99614	8	17
GOBP_REGULATION_OF_CELLULAR_COMPONENT_BIOGENESIS	0.00158629	0.0253316	0.226383	1.56511	4	211
GOBP_PLASMINOGEN_ACTIVATION	0.00160698	0.0254927	0.62685	2.08899	6	13
GOBP_POSITIVE_REGULATION_OF_INTRINSIC_APOPTOTIC_SIGNALING_PATHWAY_BY_P53_CLASS_MEDIATOR	0.00160514	0.0254927	0.99969	1.33369	7	1
GOBP_RE_ENTRY_INTO_MITOTIC_CELL_CYCLE	0.00160514	0.0254927	0.99969	1.33369	7	1
GOBP_ADAPTIVE_IMMUNE_RESPONSE_BASED_ON_SOMATIC_RECOMBINATION_OF_IMMUNE_RECEPTORS_BUILT_FROM_IMMUNOGLOBULIN_SUPERFAMILY_DOMAINS	0.00161769	0.0256063	0.326539	1.82437	5	74
GOBP_CELLULAR_COMPONENT_DISASSEMBLY	0.00162999	0.0257093	0.322043	1.81563	5	77
GOBP_SUBSTRATE_DEPENDENT_CELL_MIGRATION_CELL_ATTACHMENT_TO_SUBSTRATE	0.00163132	0.0257093	0.986974	1.63901	7	2
GOBP_HETEROTYPIC_CELL_CELL_ADHESION	0.00165094	0.0258493	0.545153	2.1297	6	21
GOBP_POSITIVE_REGULATION_OF_EXOCYTOSIS	0.001649	0.0258493	0.580506	2.15406	6	18
GOBP_TYPE_I_INTERFERON_PRODUCTION	0.001649	0.0258493	0.579949	2.15199	6	18
GOBP_INTRACELLULAR_PROTEIN_TRANSPORT	0.00165883	0.0259166	0.290367	1.75168	5	103
GOBP_REGULATION_OF_BODY_FLUID_LEVELS	0.00166806	0.0260044	0.281538	1.71186	5	106
GOBP_ANTIMICROBIAL_HUMORAL_RESPONSE	0.0016945	0.0263598	0.464026	2.04703	6	31
GOBP_RESPONSE_TO_HYDROGEN_PEROXIDE	0.00169862	0.0263669	0.466234	2.03604	6	30
GOBP_ACTIN_FILAMENT_BUNDLE_ORGANIZATION	0.00173353	0.0268511	0.384363	1.89288	6	45
GOBP_GLYCOPROTEIN_METABOLIC_PROCESS	0.00175663	0.0271506	-0.341213	-1.77001	10	73
GOBP_NEGATIVE_REGULATION_OF_ENDOPEPTIDASE_ACTIVITY	0.00176991	0.0272975	0.743136	2.07529	7	8
GOBP_REGULATION_OF_MESENCHYMAL_CELL_PROLIFERATION	0.0017758	0.02733	0.689916	2.10962	7	10
GOBP_MYOBLAST_MIGRATION	0.00183524	0.0281845	0.985754	1.63698	8	2
GOBP_NEGATIVE_REGULATION_OF_CYTOKINE_PRODUCTION	0.00184843	0.0282734	0.339514	1.85304	6	67
GOBP_POSITIVE_REGULATION_OF_NEURON_APOPTOTIC_PROCESS	0.00184886	0.0282734	0.572346	2.09465	7	17
GOBP_POSITIVE_REGULATION_OF_WOUND_HEALING	0.00187266	0.0285769	0.553042	2.09782	7	19
GOBP_POSITIVE_REGULATION_OF_BLOOD_VESSEL_ENDOTHELIAL_CELL_MIGRATION	0.00188457	0.0286375	0.564787	2.09573	7	18
GOBP_REGULATION_OF_LYMPHOCYTE_APOPTOTIC_PROCESS	0.00188457	0.0286375	0.570376	2.11647	7	18
GOBP_CELL_MORPHOGENESIS	0.00190355	0.0288652	0.224405	1.55144	5	211
GOBP_REGULATION_OF_CYTOSKELETON_ORGANIZATION	0.00192891	0.0291884	0.286196	1.72973	6	104
GOBP_POSITIVE_REGULATION_OF_MITOTIC_CELL_CYCLE	0.00193377	0.0292007	0.463506	1.95606	7	27
GOBP_NEGATIVE_REGULATION_OF_ANOIKIS	0.00198369	0.0298511	0.775744	2.06059	8	7
GOBP_POSITIVE_REGULATION_OF_CHEMOTAXIS	0.00198511	0.0298511	0.377357	1.86905	7	46
GOBP_REGULATION_OF_CELL_MIGRATION_INVOLVED_IN_SPROUTING_ANGIOGENESIS	0.00202247	0.030314	0.667727	2.10515	8	11
GOBP_SIGNAL_RELEASE	0.00202429	0.030314	0.259145	1.66024	6	138
GOBP_2_OXOGLUTARATE_METABOLIC_PROCESS	0.00206573	0.0308704	-0.876356	-1.81994	10	4
GOBP_SIGNAL_TRANSDUCTION_IN_ABSENCE_OF_LIGAND	0.00207517	0.0309474	0.582282	2.08337	8	16
GOBP_T_CELL_DIFFERENTIATION_INVOLVED_IN_IMMUNE_RESPONSE	0.00212615	0.0316424	0.50269	1.9949	8	22
GOBP_STEM_CELL_DEVELOPMENT	0.00213624	0.0317272	0.49909	2.00511	8	23
GOBP_REPRODUCTIVE_SYSTEM_DEVELOPMENT	0.0021645	0.0320809	0.308985	1.7624	7	81
GOBP_CELL_SURFACE_RECEPTOR_SIGNALING_PATHWAY_VIA_STAT	0.00218447	0.0323104	0.418627	1.95102	8	37
GOBP_ACYL_COA_METABOLIC_PROCESS	0.00219335	0.0323135	-0.416313	-1.88639	12	43
GOBP_NEGATIVE_REGULATION_OF_MAST_CELL_DEGRANULATION	0.00220706	0.0323135	0.999071	1.33286	10	1
GOBP_NEGATIVE_REGULATION_OF_MYELOID_LEUKOCYTE_MEDIATED_IMMUNITY	0.00220706	0.0323135	0.999071	1.33286	10	1
GOBP_REGULATION_OF_IMMUNOLOGICAL_SYNAPSE_FORMATION	0.00220706	0.0323135	0.999381	1.33328	10	1
GOBP_REGULATION_OF_T_CELL_ACTIVATION_VIA_T_CELL_RECEPTOR_CONTACT_WITH_ANTIGEN_BOUND_TO_MHC_MOLECULE_ON_ANTIGEN_PRESENTING_CELL	0.00220706	0.0323135	0.999381	1.33328	10	1
GOBP_INDOLE_CONTAINING_COMPOUND_CATABOLIC_PROCESS	0.00221976	0.0323681	-0.780189	-1.88052	11	6
GOBP_MICROTUBULE_CYTOSKELETON_ORGANIZATION	0.00221545	0.0323681	0.284666	1.72458	7	105
GOBP_REGULATION_OF_ADAPTIVE_IMMUNE_RESPONSE	0.00226358	0.0329406	0.377802	1.87845	8	47
GOBP_CELLULAR_RESPONSE_TO_RETINOIC_ACID	0.00229463	0.0333252	0.610126	2.08608	9	14
GOBP_HYDROGEN_SULFIDE_METABOLIC_PROCESS	0.00230636	0.0334284	-0.925031	-1.72323	11	3
GOBP_GLYCOSYLATION	0.00231711	0.0335169	-0.39213	-1.83503	13	48
GOBP_NEGATIVE_REGULATION_OF_TRANSCRIPTION_BY_RNA_POLYMERASE_II	0.00234329	0.0338278	0.254717	1.64617	7	145
GOBP_CELLULAR_SENESCENCE	0.00235849	0.0338328	0.526207	2.05568	9	21
GOBP_POSITIVE_REGULATION_OF_RESPONSE_TO_WOUNDING	0.00236239	0.0338328	0.495361	1.96582	9	22
GOBP_PRODUCTION_OF_MOLECULAR_MEDIATOR_INVOLVED_IN_INFLAMMATORY_RESPONSE	0.00235738	0.0338328	0.54797	2.1112	9	20
GOBP_SMAD_PROTEIN_SIGNAL_TRANSDUCTION	0.00236239	0.0338328	0.494341	1.96177	9	22
GOBP_TYROSINE_METABOLIC_PROCESS	0.0023714	0.0338945	-0.716724	-1.91723	12	8
GOBP_POSITIVE_REGULATION_OF_MACROPHAGE_DIFFERENTIATION	0.00238612	0.0339035	0.825705	1.92699	10	5
GOBP_REGULATION_OF_METALLOPEPTIDASE_ACTIVITY	0.00238612	0.0339035	0.832832	1.94363	10	5
GOBP_WOUND_HEALING_INVOLVED_IN_INFLAMMATORY_RESPONSE	0.00238612	0.0339035	0.833945	1.94622	10	5
GOBP_PROTEIN_DNA_COMPLEX_ORGANIZATION	0.0024266	0.0343435	0.446054	1.94791	9	30
GOBP_RIBOSOMAL_SUBUNIT_EXPORT_FROM_NUCLEUS	0.00242451	0.0343435	0.770142	2.04571	10	7
GOBP_CELL_JUNCTION_ORGANIZATION	0.00247295	0.0349311	0.23819	1.60058	7	180
GOBP_MESENCHYMAL_CELL_PROLIFERATION	0.00248475	0.0350292	0.638609	2.07535	10	12
GOBP_CELL_PROJECTION_ORGANIZATION	0.00249911	0.0351629	0.202384	1.49243	6	316
GOBP_AMINE_METABOLIC_PROCESS	0.00251509	0.0353189	-0.405079	-1.85927	14	45
GOBP_MUSCLE_CELL_MIGRATION	0.0025413	0.0355462	0.36768	1.84888	9	49
GOBP_NEGATIVE_REGULATION_OF_CALCINEURIN_MEDIATED_SIGNALING	0.00256575	0.0355462	0.873877	1.87347	11	4
GOBP_NEGATIVE_REGULATION_OF_CALCIUM_MEDIATED_SIGNALING	0.00256575	0.0355462	0.873877	1.87347	11	4
GOBP_NEGATIVE_REGULATION_OF_INTERLEUKIN_8_PRODUCTION	0.00256575	0.0355462	0.873984	1.8737	11	4
GOBP_REGULATION_OF_MAST_CELL_DEGRANULATION	0.00256575	0.0355462	0.876819	1.87978	11	4
GOBP_REGULATION_OF_NEUTROPHIL_APOPTOTIC_PROCESS	0.00256575	0.0355462	0.877905	1.88211	11	4
GOBP_ZYMOGEN_ACTIVATION	0.00254218	0.0355462	0.563147	2.06098	10	17
GOBP_CHRONIC_INFLAMMATORY_RESPONSE	0.00261097	0.0360343	0.795955	1.99226	11	6
GOBP_POSITIVE_REGULATION_OF_BONE_RESORPTION	0.00261097	0.0360343	0.787923	1.97216	11	6
GOBP_SEX_DIFFERENTIATION	0.00262881	0.0362114	0.328124	1.7992	9	68
GOBP_NEGATIVE_REGULATION_OF_CD4_POSITIVE_ALPHA_BETA_T_CELL_ACTIVATION	0.00265487	0.0365006	0.697833	2.04705	11	9
GOBP_RESPONSE_TO_HORMONE	0.00268097	0.0367894	0.215299	1.52593	7	249
GOBP_XENOBIOTIC_METABOLIC_PROCESS	0.00271509	0.0371869	-0.432206	-1.8711	15	36
GOBP_B_CELL_PROLIFERATION	0.00277328	0.0376173	0.554947	2.03097	11	17
GOBP_ENDODERM_FORMATION	0.00277328	0.0376173	0.553714	2.02646	11	17
GOBP_INTERLEUKIN_2_PRODUCTION	0.00277328	0.0376173	0.554242	2.02839	11	17
GOBP_POSITIVE_REGULATION_OF_DNA_TEMPLATED_TRANSCRIPTION_INITIATION	0.00275356	0.0376173	0.600236	2.05226	11	14
GOBP_REGULATION_OF_PEPTIDASE_ACTIVITY	0.00277328	0.0376173	0.561546	2.05512	11	17
GOBP_RESPONSE_TO_ACID_CHEMICAL	0.00277778	0.0376173	0.365236	1.8275	10	48
GOBP_NEGATIVE_REGULATION_OF_PROTEIN_BINDING	0.00282686	0.0381657	0.533979	1.98141	11	18
GOBP_TRANSLATIONAL_INITIATION	0.00282885	0.0381657	0.531355	2.04719	11	20
GOBP_COLUMNAR_CUBOIDAL_EPITHELIAL_CELL_DIFFERENTIATION	0.00284293	0.0382841	0.485207	1.9779	11	24
GOBP_DEVELOPMENT_OF_PRIMARY_FEMALE_SEXUAL_CHARACTERISTICS	0.00290487	0.0389727	0.441732	1.94868	11	31
GOBP_NEGATIVE_REGULATION_OF_IMMUNE_EFFECTOR_PROCESS	0.00290487	0.0389727	0.443835	1.95796	11	31
GOBP_NEGATIVE_REGULATION_OF_LYMPHOCYTE_ACTIVATION	0.00292042	0.0391087	0.419132	1.9342	11	36
GOBP_NEGATIVE_REGULATION_OF_ENDOTHELIAL_CELL_APOPTOTIC_PROCESS	0.00298302	0.039873	0.598569	2.04656	12	14
GOBP_EPITHELIAL_TUBE_MORPHOGENESIS	0.00301618	0.0400198	0.296516	1.74188	10	92
GOBP_LEUKOCYTE_CELL_CELL_ADHESION	0.00301618	0.0400198	0.297014	1.7448	10	92
GOBP_REGULATION_OF_PROTEIN_CONTAINING_COMPLEX_ASSEMBLY	0.00300875	0.0400198	0.2963	1.73283	10	90
GOBP_RESPONSE_TO_PROGESTERONE	0.00300509	0.0400198	0.584485	2.03996	12	15
GOBP_CD4_POSITIVE_ALPHA_BETA_T_CELL_DIFFERENTIATION	0.00304307	0.0401552	0.531168	2.01485	12	19
GOBP_ODONTOGENESIS_OF_DENTIN_CONTAINING_TOOTH	0.00304307	0.0401552	0.521941	1.97985	12	19
GOBP_POSITIVE_REGULATION_OF_MYELOID_LEUKOCYTE_DIFFERENTIATION	0.00304307	0.0401552	0.537115	2.03741	12	19
GOBP_POLYSACCHARIDE_METABOLIC_PROCESS	0.0030607	0.0403142	-0.461617	-1.89813	17	30
GOBP_EOSINOPHIL_MIGRATION	0.00308574	0.0404961	0.742065	1.97112	13	7
GOBP_MATURATION_OF_LSU_RRNA_FROM_TRICISTRONIC_RRNA_TRANSCRIPT_SSU_RRNA_5_8S_RRNA_LSU_RRNA	0.00308574	0.0404961	0.759305	2.01692	13	7
GOBP_MICROTUBULE_ORGANIZING_CENTER_ORGANIZATION	0.00311825	0.0408486	0.455195	1.90308	12	26
GOBP_EPITHELIAL_CELL_PROLIFERATION	0.0031582	0.0412951	0.259681	1.63062	10	125
GOBP_NEGATIVE_REGULATION_OF_LEUKOCYTE_CELL_CELL_ADHESION	0.00316379	0.0412951	0.415827	1.91895	12	36
GOBP_LIPID_OXIDATION	0.00319865	0.0416749	-0.413929	-1.84332	18	40
GOBP_MYELOID_CELL_HOMEOSTASIS	0.00321942	0.0418698	0.373054	1.83718	12	45
GOBP_POSITIVE_REGULATION_OF_SECRETION	0.00327154	0.0424711	0.288076	1.7157	11	97
GOBP_ANTIMICROBIAL_HUMORAL_IMMUNE_RESPONSE_MEDIATED_BY_ANTIMICROBIAL_PEPTIDE	0.00330189	0.0427666	0.515605	2.01427	13	21
GOBP_GLOMERULAR_MESANGIAL_CELL_PROLIFERATION	0.00330615	0.0427666	0.736433	1.95617	14	7
GOBP_VALINE_METABOLIC_PROCESS	0.00332963	0.0429934	-0.762171	-1.83709	17	6
GOBP_EXOCYTOSIS	0.00334879	0.0431635	0.343566	1.77178	12	54
GOBP_SPINDLE_ORGANIZATION	0.00337512	0.0434253	0.440111	1.88379	13	28
GOBP_LIPID_BIOSYNTHETIC_PROCESS	0.00338136	0.0434282	-0.259085	-1.61984	22	197
GOBP_DNA_REPAIR	0.00340314	0.043553	0.32971	1.7697	12	63
GOBP_REGULATION_OF_MYELOID_LEUKOCYTE_DIFFERENTIATION	0.00340219	0.043553	0.427502	1.93891	13	34
GOBP_DNA_DAMAGE_RESPONSE_SIGNAL_TRANSDUCTION_BY_P53_CLASS_MEDIATOR	0.00346741	0.0437548	0.5652	1.97265	14	15
GOBP_INTERMEDIATE_FILAMENT_BASED_PROCESS	0.00346741	0.0437548	0.570836	1.99232	14	15
GOBP_LEUKOCYTE_DEGRANULATION	0.00344353	0.0437548	0.610631	2.03494	14	13
GOBP_MULTINUCLEAR_OSTEOCLAST_DIFFERENTIATION	0.00346656	0.0437548	0.974295	1.61796	16	2
GOBP_OSTEOCLAST_FUSION	0.00346656	0.0437548	0.974295	1.61796	16	2
GOBP_POSITIVE_REGULATION_OF_DNA_BINDING_TRANSCRIPTION_FACTOR_ACTIVITY	0.00344658	0.0437548	0.398457	1.89493	13	40
GOBP_PROTEIN_DEPHOSPHORYLATION	0.00344195	0.0437548	0.592538	2.02594	14	14
GOBP_REGULATION_OF_DNA_REPLICATION	0.00346661	0.0437548	0.534887	1.95756	14	17
GOBP_KERATINOCYTE_MIGRATION	0.00348129	0.0438533	0.766447	1.9184	15	6
GOBP_ASPARTATE_FAMILY_AMINO_ACID_METABOLIC_PROCESS	0.0034904	0.0438915	-0.540224	-1.93202	19	19
GOBP_S_ADENOSYLHOMOCYSTEINE_METABOLIC_PROCESS	0.00352872	0.0442962	-0.967792	-1.55395	17	2
GOBP_B_CELL_DIFFERENTIATION	0.00355366	0.0445174	0.472813	1.92738	14	24
GOBP_HIPPOCAMPAL_NEURON_APOPTOTIC_PROCESS	0.00361156	0.0445174	0.998452	1.33204	17	1
GOBP_INFLAMMATORY_RESPONSE_TO_WOUNDING	0.00361419	0.0445174	0.624065	2.02809	15	12
GOBP_NEGATIVE_REGULATION_OF_HIPPOCAMPAL_NEURON_APOPTOTIC_PROCESS	0.00361156	0.0445174	0.998452	1.33204	17	1
GOBP_NEGATIVE_REGULATION_OF_VASCULAR_WOUND_HEALING	0.00361156	0.0445174	0.998762	1.33245	17	1
GOBP_POSITIVE_REGULATION_OF_NEUROEPITHELIAL_CELL_DIFFERENTIATION	0.00361156	0.0445174	0.998762	1.33245	17	1
GOBP_REGULATION_OF_GLYCOLYTIC_PROCESS_THROUGH_FRUCTOSE_6_PHOSPHATE	0.00358566	0.0445174	-0.998762	-1.33198	17	1
GOBP_REGULATION_OF_HIPPOCAMPAL_NEURON_APOPTOTIC_PROCESS	0.00361156	0.0445174	0.998452	1.33204	17	1
GOBP_REGULATION_OF_IRON_ION_TRANSMEMBRANE_TRANSPORT	0.00361156	0.0445174	0.998452	1.33204	17	1
GOBP_REGULATION_OF_VASCULAR_WOUND_HEALING	0.00361156	0.0445174	0.998762	1.33245	17	1
GOBP_RESPONSE_TO_HERBICIDE	0.00361156	0.0445174	0.998452	1.33204	17	1
GOBP_GLUTAMINE_FAMILY_AMINO_ACID_METABOLIC_PROCESS	0.00363259	0.0446214	-0.493259	-1.89771	20	24
GOBP_MACROMOLECULE_CATABOLIC_PROCESS	0.00364118	0.0446214	0.216015	1.51614	10	232
GOBP_PLACENTA_DEVELOPMENT	0.00363813	0.0446214	0.422211	1.93085	14	35
GOBP_MESENCHYME_MORPHOGENESIS	0.00367309	0.0449363	0.603594	2.01149	15	13
GOBP_CELLULAR_RESPONSE_TO_GAMMA_RADIATION	0.00369887	0.045175	0.759098	1.90001	16	6
GOBP_CELL_MIGRATION_INVOLVED_IN_SPROUTING_ANGIOGENESIS	0.00374532	0.045588	0.518572	1.96707	15	19
GOBP_REGULATION_OF_DNA_BIOSYNTHETIC_PROCESS	0.00374532	0.045588	0.516063	1.95756	15	19
GOBP_NEGATIVE_REGULATION_OF_MUSCLE_HYPERTROPHY	0.00376106	0.0457026	0.680741	1.99691	16	9
GOBP_PEPTIDYL_AMINO_ACID_MODIFICATION	0.0037714	0.0457511	0.251544	1.62377	12	142
GOBP_MEMBRANE_FUSION	0.00379057	0.0459066	0.47235	1.92549	15	24
GOBP_CARDIAC_MUSCLE_TISSUE_DEVELOPMENT	0.00383338	0.0462269	0.353997	1.79903	14	51
GOBP_L_LEUCINE_METABOLIC_PROCESS	0.00384263	0.0462269	-0.731636	-1.86897	20	7
GOBP_PROTEINOGENIC_AMINO_ACID_BIOSYNTHETIC_PROCESS	0.00383944	0.0462269	-0.533134	-1.90666	21	19
GOBP_T_CELL_PROLIFERATION	0.00383338	0.0462269	0.354796	1.80309	14	51
GOBP_COMPLEMENT_ACTIVATION_CLASSICAL_PATHWAY	0.00389394	0.0465715	-0.798059	-1.8015	20	5
GOBP_NEUTROPHIL_APOPTOTIC_PROCESS	0.00391645	0.0465715	0.757829	1.89683	17	6
GOBP_POSITIVE_REGULATION_OF_EPITHELIAL_CELL_DIFFERENTIATION	0.00390266	0.0465715	0.601207	2.00354	16	13
GOBP_REGULATION_OF_CYTOKINE_PRODUCTION_INVOLVED_IN_IMMUNE_RESPONSE	0.00389389	0.0465715	0.410047	1.89228	15	36
GOBP_REGULATION_OF_LEUKOCYTE_TETHERING_OR_ROLLING	0.00388457	0.0465715	-0.758555	-1.82838	20	6
GOBP_REGULATION_OF_MACROPHAGE_DIFFERENTIATION	0.00391645	0.0465715	0.75791	1.89704	17	6
GOBP_RESPONSE_TO_REACTIVE_OXYGEN_SPECIES	0.00390422	0.0465715	0.327755	1.72596	14	58
GOBP_MEMBRANE_LIPID_CATABOLIC_PROCESS	0.00400218	0.0475128	-0.644337	-1.85793	21	10
GOBP_MRNA_TRANSPORT	0.00401606	0.0475993	0.482038	1.91294	16	22
GOBP_VIRAL_TRANSCRIPTION	0.00404494	0.047863	0.627203	1.97739	17	11
GOBP_REGULATION_OF_HYDROLASE_ACTIVITY	0.00406174	0.047983	0.298699	1.69758	14	80
GOBP_REGULATION_OF_CELL_GROWTH	0.00408831	0.048218	0.291819	1.69327	14	87
GOBP_EXCITATORY_CHEMICAL_SYNAPTIC_TRANSMISSION	0.00411684	0.0484753	-0.964076	-1.54798	20	2
GOBP_ENDODERMAL_CELL_DIFFERENTIATION	0.00413034	0.048476	0.569265	1.94637	17	14
GOBP_POSITIVE_REGULATION_OF_MACROPHAGE_MIGRATION	0.00413034	0.048476	0.573567	1.96108	17	14
GOBP_PROTEIN_O_LINKED_GLYCOSYLATION	0.00416522	0.0486482	-0.512635	-1.893	23	21
GOBP_REGULATION_OF_ALPHA_BETA_T_CELL_DIFFERENTIATION	0.00416089	0.0486482	0.559898	1.95414	17	15
GOBP_REGULATION_OF_DNA_TEMPLATED_TRANSCRIPTION_INITIATION	0.00416089	0.0486482	0.559797	1.95379	17	15
GOBP_POSITIVE_REGULATION_OF_CELL_CYCLE	0.00418958	0.0487791	0.329272	1.77617	15	64
GOBP_REGULATION_OF_VESICLE_MEDIATED_TRANSPORT	0.00418994	0.0487791	0.269373	1.64176	14	107
GOBP_NEGATIVE_REGULATION_OF_IMMUNE_RESPONSE	0.00422046	0.0489763	0.401284	1.87441	16	38
GOBP_NEGATIVE_REGULATION_OF_MAPK_CASCADE	0.00422046	0.0489763	0.400603	1.87123	16	38
GOBP_CHAPERONE_MEDIATED_AUTOPHAGY	0.00428222	0.0491068	0.966863	1.60561	20	2
GOBP_MOLTING_CYCLE	0.00426439	0.0491068	0.464488	1.89344	17	24
GOBP_NEGATIVE_REGULATION_OF_SMALL_MOLECULE_METABOLIC_PROCESS	0.00425459	0.0491068	-0.444069	-1.85585	24	32
GOBP_NEURAL_CREST_CELL_DIFFERENTIATION	0.00426439	0.0491068	0.464831	1.89484	17	24
GOBP_POSITIVE_REGULATION_OF_MAPK_CASCADE	0.0042796	0.0491068	0.260897	1.62355	14	120
GOBP_POSITIVE_REGULATION_OF_THYMOCYTE_APOPTOTIC_PROCESS	0.00428222	0.0491068	0.966807	1.60552	20	2
GOBP_REGULATION_OF_LEUKOCYTE_MEDIATED_IMMUNITY	0.00429293	0.0491068	0.359413	1.79836	16	48
GOBP_TIGHT_JUNCTION_ORGANIZATION	0.00426439	0.0491068	0.464481	1.89341	17	24
GOBP_TYPE_2_IMMUNE_RESPONSE	0.00429185	0.0491068	0.613926	1.99514	18	12
GOBP_STEM_CELL_DIFFERENTIATION	0.0043235	0.0493782	0.357922	1.80978	16	50
GOBP_ACETYL_COA_METABOLIC_PROCESS	0.004363	0.0496521	-0.52361	-1.8726	24	19
GOBP_CARDIAC_CHAMBER_MORPHOGENESIS	0.00436469	0.0496521	0.430871	1.86198	17	29
GOBP_CONNECTIVE_TISSUE_REPLACEMENT	0.004375	0.0496521	0.907683	1.75141	20	3
GOBP_NEURON_REMODELING	0.004375	0.0496521	0.906753	1.74962	20	3
GOBP_POSITIVE_REGULATION_OF_B_CELL_PROLIFERATION	0.00443951	0.0503052	0.655715	2.00504	19	10
GOBP_RESPONSE_TO_UV	0.00450985	0.0510221	0.477567	1.91865	18	23
GOBP_CELL_PROLIFERATION_INVOLVED_IN_METANEPHROS_DEVELOPMENT	0.00464602	0.0520729	0.69848	1.95058	20	8
GOBP_INTERLEUKIN_10_PRODUCTION	0.00462321	0.0520729	0.557774	1.94673	19	15
GOBP_LEUKOCYTE_MIGRATION_INVOLVED_IN_INFLAMMATORY_RESPONSE	0.00464602	0.0520729	0.677904	1.98859	20	9
GOBP_NEGATIVE_REGULATION_OF_DNA_BIOSYNTHETIC_PROCESS	0.00464602	0.0520729	0.677947	1.98872	20	9
GOBP_POSITIVE_REGULATION_OF_IMMUNE_EFFECTOR_PROCESS	0.00462131	0.0520729	0.346046	1.76627	17	52
GOBP_POSITIVE_REGULATION_OF_MESENCHYMAL_CELL_PROLIFERATION	0.00464602	0.0520729	0.70013	1.95519	20	8
GOBP_CYTOKINE_PRODUCTION_INVOLVED_IN_IMMUNE_RESPONSE	0.00466258	0.052109	0.373967	1.81841	18	43
GOBP_GLUTAMATE_METABOLIC_PROCESS	0.00466368	0.052109	-0.61312	-1.88614	25	12
GOBP_PROGESTERONE_METABOLIC_PROCESS	0.004683	0.052205	-0.631278	-1.88756	25	11
GOBP_REGULATION_OF_INTRINSIC_APOPTOTIC_SIGNALING_PATHWAY	0.00468673	0.052205	0.391051	1.84483	18	39
GOBP_NEGATIVE_REGULATION_OF_ALPHA_BETA_T_CELL_ACTIVATION	0.0047191	0.0523233	0.621594	1.95971	20	11
GOBP_PHAGOCYTOSIS	0.0047053	0.0523233	0.362055	1.78302	18	45
GOBP_REGULATION_OF_MRNA_PROCESSING	0.0047191	0.0523233	0.621585	1.95968	20	11
GOBP_CARBOHYDRATE_METABOLIC_PROCESS	0.00473355	0.052403	-0.276378	-1.63304	30	141
GOBP_ENDODERM_DEVELOPMENT	0.00474721	0.0524738	0.472656	1.89892	19	23
GOBP_CELLULAR_RESPONSE_TO_ENDOGENOUS_STIMULUS	0.004811	0.0530975	0.201807	1.46244	13	284
GOBP_POSITIVE_REGULATION_OF_COLLAGEN_METABOLIC_PROCESS	0.00484206	0.0532774	0.542452	1.94087	20	16
GOBP_POSITIVE_REGULATION_OF_GLIAL_CELL_DIFFERENTIATION	0.00484206	0.0532774	0.539141	1.92902	20	16
GOBP_T_HELPER_1_TYPE_IMMUNE_RESPONSE	0.00488346	0.0536512	0.653396	1.99795	21	10
GOBP_POSITIVE_REGULATION_OF_CATALYTIC_ACTIVITY	0.00489772	0.0537261	0.254618	1.6081	16	128
GOBP_POSITIVE_REGULATION_OF_NEURON_PROJECTION_DEVELOPMENT	0.0049334	0.0539534	0.388428	1.83246	19	39
GOBP_POSITIVE_REGULATION_OF_PEPTIDYL_TYROSINE_PHOSPHORYLATION	0.0049334	0.0539534	0.386398	1.82288	19	39
GOBP_REGULATION_OF_B_CELL_PROLIFERATION	0.00494382	0.0539628	0.617038	1.94534	21	11
GOBP_REGULATION_OF_CHEMOTAXIS	0.00494921	0.0539628	0.326444	1.72438	18	59
GOBP_OLEFINIC_COMPOUND_METABOLIC_PROCESS	0.00501456	0.0545929	-0.342997	-1.72129	30	63
GOBP_CYTOLYSIS	0.00509704	0.0550755	-0.959063	-1.53993	25	2
GOBP_CYTOLYSIS_IN_ANOTHER_ORGANISM	0.00509704	0.0550755	-0.959063	-1.53993	25	2
GOBP_NEGATIVE_REGULATION_OF_HEMOPOIESIS	0.00507614	0.0550755	0.430657	1.81743	20	27
GOBP_NEGATIVE_REGULATION_OF_RHO_PROTEIN_SIGNAL_TRANSDUCTION	0.00506943	0.0550755	0.718096	1.90746	22	7
GOBP_NUCLEUS_LOCALIZATION	0.0050885	0.0550755	0.673594	1.97594	22	9
GOBP_INTRACELLULAR_IRON_ION_HOMEOSTASIS	0.00514981	0.055518	0.496406	1.88299	21	19
GOBP_REGULATION_OF_EPITHELIAL_CELL_DIFFERENTIATION	0.00515337	0.055518	0.3701	1.79961	20	43
GOBP_MICROTUBULE_CYTOSKELETON_ORGANIZATION_INVOLVED_IN_MITOSIS	0.00518135	0.0557057	0.449545	1.86134	21	25
GOBP_TOLL_LIKE_RECEPTOR_SIGNALING_PATHWAY	0.00518623	0.0557057	0.500486	1.92826	21	20
GOBP_PROTEIN_POLYMERIZATION	0.00520969	0.0558745	0.325035	1.71694	19	59
GOBP_MYOFIBRIL_ASSEMBLY	0.00528007	0.0565454	0.585509	1.95122	22	13
GOBP_L_PHENYLALANINE_METABOLIC_PROCESS	0.0053065	0.0566602	-0.716501	-1.83031	28	7
GOBP_REGULATION_OF_EXTRACELLULAR_MATRIX_ORGANIZATION	0.00530376	0.0566602	0.430672	1.84339	21	28
GOBP_PLATELET_AGGREGATION	0.00531546	0.0566721	0.520119	1.90351	22	17
GOBP_MYOTUBE_DIFFERENTIATION	0.0053541	0.0569999	0.40062	1.84878	21	36
GOBP_REGULATION_OF_PROTEIN_LOCALIZATION_TO_PLASMA_MEMBRANE	0.00542197	0.0576374	0.486973	1.87619	22	20
GOBP_GLIAL_CELL_PROLIFERATION	0.0054335	0.057675	0.463696	1.84015	22	22
GOBP_NUCLEUS_ORGANIZATION	0.00545929	0.0577788	0.466884	1.87573	22	23
GOBP_REGULATION_OF_MITOTIC_CELL_CYCLE	0.00545256	0.0577788	0.281814	1.6784	19	97
GOBP_DEFENSE_RESPONSE_TO_VIRUS	0.0055332	0.0582196	0.3534	1.75712	21	47
GOBP_POSITIVE_REGULATION_OF_TELOMERE_MAINTENANCE	0.00553097	0.0582196	0.670032	1.9655	24	9
GOBP_REGULATION_OF_ANOIKIS	0.00553097	0.0582196	0.668305	1.96043	24	9
GOBP_REGULATION_OF_P38MAPK_CASCADE	0.00553097	0.0582196	0.691281	1.93048	24	8
GOBP_REGULATION_OF_EXOCYTOSIS	0.00557846	0.0586104	0.402795	1.84206	22	35
GOBP_REGULATION_OF_MRNA_METABOLIC_PROCESS	0.00558931	0.058639	0.408303	1.85183	22	34
GOBP_MATURATION_OF_5_8S_RRNA	0.00564717	0.0590743	0.597754	1.94258	24	12
GOBP_POSITIVE_REGULATION_OF_CHROMOSOME_ORGANIZATION	0.00564717	0.0590743	0.59917	1.94719	24	12
GOBP_NEUTROPHIL_CLEARANCE	0.00570962	0.0595592	0.960019	1.59425	27	2
GOBP_REGULATION_OF_CELL_MATRIX_ADHESION	0.00571003	0.0595592	0.385992	1.80298	22	38
GOBP_NEGATIVE_REGULATION_OF_MYOBLAST_DIFFERENTIATION	0.00577137	0.0599554	0.641118	1.9604	25	10
GOBP_POSITIVE_REGULATION_OF_B_CELL_ACTIVATION	0.00576435	0.0599554	0.53601	1.91781	24	16
GOBP_REGULATION_OF_MEMBRANE_PROTEIN_ECTODOMAIN_PROTEOLYSIS	0.00577293	0.0599554	0.831112	1.78179	26	4
GOBP_POSITIVE_REGULATION_OF_PRODUCTION_OF_MOLECULAR_MEDIATOR_OF_IMMUNE_RESPONSE	0.00581959	0.0603532	0.42128	1.82053	23	29
GOBP_SKELETAL_SYSTEM_MORPHOGENESIS	0.00592936	0.0614034	0.334019	1.71189	22	53
GOBP_FIBRINOLYSIS	0.00596878	0.061723	0.577301	1.92387	25	13
GOBP_GERMINAL_CENTER_FORMATION	0.00598674	0.0618202	0.830843	1.78122	27	4
GOBP_MYELOID_CELL_ACTIVATION_INVOLVED_IN_IMMUNE_RESPONSE	0.00600878	0.0619591	0.514612	1.88336	25	17
GOBP_CELL_SUBSTRATE_JUNCTION_ORGANIZATION	0.00605914	0.0623855	0.416434	1.85483	24	32
GOBP_MONOCYTE_DIFFERENTIATION	0.00606742	0.0623855	0.609502	1.92158	26	11
GOBP_AMMONIUM_TRANSMEMBRANE_TRANSPORT	0.00619718	0.0632481	-0.835451	-1.73499	32	4
GOBP_ANOIKIS	0.00621532	0.0632481	0.636703	1.9469	27	10
GOBP_CARBON_DIOXIDE_TRANSMEMBRANE_TRANSPORT	0.00619718	0.0632481	-0.835451	-1.73499	32	4
GOBP_LEUKOCYTE_AGGREGATION	0.00621532	0.0632481	0.63472	1.94084	27	10
GOBP_NITRIC_OXIDE_MEDIATED_SIGNAL_TRANSDUCTION	0.00619469	0.0632481	0.683383	1.90842	27	8
GOBP_POSITIVE_REGULATION_OF_NUCLEOTIDE_BIOSYNTHETIC_PROCESS	0.00619469	0.0632481	0.682037	1.90466	27	8
GOBP_REGULATION_OF_LONG_TERM_SYNAPTIC_POTENTIATION	0.00622141	0.0632481	-0.706787	-1.80549	33	7
GOBP_T_HELPER_1_CELL_DIFFERENTIATION	0.00620056	0.0632481	0.826589	1.7721	28	4
GOBP_RESPONSE_TO_RADIATION	0.0062483	0.0633603	0.299231	1.68702	22	77
GOBP_SPONGIOTROPHOBLAST_LAYER_DEVELOPMENT	0.00625	0.0633603	0.896572	1.72997	29	3
GOBP_RAS_PROTEIN_SIGNAL_TRANSDUCTION	0.00628475	0.0635939	0.426653	1.80054	25	27
GOBP_REGULATION_OF_BICELLULAR_TIGHT_JUNCTION_ASSEMBLY	0.00629067	0.0635939	0.78266	1.82654	28	5
GOBP_NEGATIVE_REGULATION_OF_INSULIN_SECRETION	0.00634249	0.0640281	-0.553893	-1.83812	35	15
GOBP_REGULATION_OF_CELL_PROJECTION_ORGANIZATION	0.00640093	0.0645278	0.246568	1.57638	21	137
GOBP_FERROPTOSIS	0.00645833	0.0649251	0.89327	1.7236	30	3
GOBP_NEGATIVE_REGULATION_OF_FERROPTOSIS	0.00645833	0.0649251	0.89327	1.7236	30	3
GOBP_CD4_POSITIVE_ALPHA_BETA_T_CELL_ACTIVATION	0.00647637	0.0649256	0.435591	1.82112	26	26
GOBP_NON_CANONICAL_NF_KAPPAB_SIGNAL_TRANSDUCTION	0.00647637	0.0649256	0.435418	1.82039	26	26
GOBP_REGULATION_OF_CELLULAR_RESPONSE_TO_STRESS	0.00649878	0.0650599	0.294456	1.67347	23	80
GOBP_NEGATIVE_REGULATION_OF_CD4_POSITIVE_ALPHA_BETA_T_CELL_DIFFERENTIATION	0.00652742	0.0652561	0.738532	1.84853	29	6
GOBP_REGULATION_OF_LEUKOCYTE_DEGRANULATION	0.00663717	0.0662615	0.67668	1.8897	29	8
GOBP_REGULATION_OF_SYSTEM_PROCESS	0.00665124	0.0663103	0.243784	1.56183	22	138
GOBP_NEGATIVE_REGULATION_OF_CARDIAC_MUSCLE_ADAPTATION	0.0067292	0.0669027	0.957882	1.5907	32	2
GOBP_TRANSDIFFERENTIATION	0.0067292	0.0669027	0.957882	1.5907	32	2
GOBP_CELL_DIVISION	0.00676407	0.0670646	0.289268	1.64993	24	81
GOBP_POST_TRANSCRIPTIONAL_REGULATION_OF_GENE_EXPRESSION	0.00676407	0.0670646	0.288852	1.64756	24	81
GOBP_RHO_PROTEIN_SIGNAL_TRANSDUCTION	0.00678623	0.0671921	0.411666	1.83359	27	32
GOBP_INTESTINAL_EPITHELIAL_CELL_DIFFERENTIATION	0.00683271	0.0675036	0.709834	1.88551	30	7
GOBP_POSITIVE_REGULATION_OF_EPITHELIAL_TO_MESENCHYMAL_TRANSITION	0.0068364	0.0675036	0.480696	1.85201	28	20
GOBP_CELLULAR_RESPONSE_TO_ZINC_ION	0.00694143	0.06775	0.778468	1.81675	31	5
GOBP_CHEMOKINE_PRODUCTION	0.00703371	0.06775	0.395062	1.80669	28	35
GOBP_COMMON_BILE_DUCT_DEVELOPMENT	0.00702247	0.06775	0.997523	1.3308	34	1
GOBP_ENDOCRINE_PANCREAS_DEVELOPMENT	0.00693481	0.06775	0.538157	1.87826	29	15
GOBP_INTERLEUKIN_1_MEDIATED_SIGNALING_PATHWAY	0.00693481	0.06775	0.537861	1.87723	29	15
GOBP_LACRIMAL_GLAND_DEVELOPMENT	0.00702247	0.06775	0.997523	1.3308	34	1
GOBP_METANEPHRIC_NEPHRON_TUBULE_MORPHOGENESIS	0.00702247	0.06775	0.997523	1.3308	34	1
GOBP_METANEPHRIC_TUBULE_FORMATION	0.00702247	0.06775	0.997523	1.3308	34	1
GOBP_NEGATIVE_REGULATION_OF_MONOCYTE_CHEMOTACTIC_PROTEIN_1_PRODUCTION	0.00705744	0.06775	-0.951801	-1.52827	35	2
GOBP_ORGANIC_ACID_TRANSPORT	0.00705846	0.06775	-0.275923	-1.59694	45	126
GOBP_POSITIVE_REGULATION_OF_CELL_PROLIFERATION_INVOLVED_IN_HEART_MORPHOGENESIS	0.00702247	0.06775	0.997523	1.3308	34	1
GOBP_POSITIVE_REGULATION_OF_CHONDROCYTE_PROLIFERATION	0.00702247	0.06775	0.997523	1.3308	34	1
GOBP_POSITIVE_REGULATION_OF_MALE_GONAD_DEVELOPMENT	0.00702247	0.06775	0.997523	1.3308	34	1
GOBP_POSITIVE_REGULATION_OF_MESENCHYMAL_STEM_CELL_DIFFERENTIATION	0.00702247	0.06775	0.997523	1.3308	34	1
GOBP_POSITIVE_REGULATION_OF_SIGNAL_TRANSDUCTION_BY_P53_CLASS_MEDIATOR	0.00705312	0.06775	0.706936	1.87781	31	7
GOBP_REGULATION_OF_BRANCHING_INVOLVED_IN_LUNG_MORPHOGENESIS	0.00702247	0.06775	0.997523	1.3308	34	1
GOBP_REGULATION_OF_DNA_RECOMBINATION	0.00693481	0.06775	0.540557	1.88664	29	15
GOBP_REGULATION_OF_MALE_GONAD_DEVELOPMENT	0.00702247	0.06775	0.997523	1.3308	34	1
GOBP_REGULATION_OF_TOLERANCE_INDUCTION	0.00705581	0.06775	0.820576	1.7592	32	4
GOBP_SKELETAL_MUSCLE_TISSUE_REGENERATION	0.00696629	0.06775	0.604692	1.90642	30	11
GOBP_STEM_CELL_FATE_SPECIFICATION	0.00702247	0.06775	0.997523	1.3308	34	1
GOBP_NEGATIVE_REGULATION_OF_KINASE_ACTIVITY	0.00711563	0.068127	0.341018	1.71481	27	49
GOBP_VIRAL_GENE_EXPRESSION	0.00711662	0.068127	0.566352	1.88738	30	13
GOBP_EXTRACELLULAR_MATRIX_ASSEMBLY	0.0071478	0.0683348	0.531304	1.90098	30	16
GOBP_MESODERM_MORPHOGENESIS	0.00716432	0.0684022	0.508694	1.8617	30	17
GOBP_ENDOCYTOSIS	0.00718391	0.0684619	0.247472	1.5712	24	132
GOBP_LOCOMOTORY_BEHAVIOR	0.00718954	0.0684619	-0.356119	-1.71893	43	54
GOBP_MATERNAL_PROCESS_INVOLVED_IN_PARTURITION	0.00729167	0.0693392	0.883209	1.70419	34	3
GOBP_REGULATION_OF_NUCLEOTIDE_BIOSYNTHETIC_PROCESS	0.00730088	0.0693392	0.657666	1.92922	32	9
GOBP_POSITIVE_REGULATION_OF_CELL_CYCLE_PROCESS	0.00732323	0.06946	0.34496	1.72604	28	48
GOBP_RESPIRATORY_SYSTEM_DEVELOPMENT	0.00735681	0.0696869	0.310378	1.68945	27	66
GOBP_POSITIVE_REGULATION_OF_CYCLASE_ACTIVITY	0.00754486	0.0710024	0.953856	1.58401	36	2
GOBP_POSITIVE_REGULATION_OF_LYASE_ACTIVITY	0.00754486	0.0710024	0.953856	1.58401	36	2
GOBP_POSITIVE_REGULATION_OF_PLASMINOGEN_ACTIVATION	0.00754486	0.0710024	0.953236	1.58298	36	2
GOBP_REGULATION_OF_GUANYLATE_CYCLASE_ACTIVITY	0.00754486	0.0710024	0.953856	1.58401	36	2
GOBP_VACUOLAR_LOCALIZATION	0.00752212	0.0710024	0.656213	1.92496	33	9
GOBP_POSITIVE_REGULATION_OF_TYPE_I_INTERFERON_PRODUCTION	0.00764045	0.0718083	0.602666	1.90003	33	11
GOBP_REGULATION_OF_PLASMA_MEMBRANE_REPAIR	0.00769724	0.072248	0.817909	1.75349	35	4
GOBP_POSITIVE_REGULATION_OF_PROTEIN_LOCALIZATION_TO_PLASMA_MEMBRANE	0.00774336	0.072379	0.673221	1.88005	34	8
GOBP_REGULATION_OF_SMOOTH_MUSCLE_CELL_MATRIX_ADHESION	0.00774878	0.072379	0.95238	1.58156	37	2
GOBP_SMOOTH_MUSCLE_CELL_MATRIX_ADHESION	0.00774878	0.072379	0.95238	1.58156	37	2
GOBP_SULFUR_COMPOUND_BIOSYNTHETIC_PROCESS	0.00776109	0.072379	-0.384749	-1.74337	45	43
GOBP_T_CELL_MEDIATED_IMMUNITY	0.00776134	0.072379	0.392128	1.79328	31	35
GOBP_GAMMA_AMINOBUTYRIC_ACID_TRANSPORT	0.00778787	0.0725327	-0.767514	-1.73255	41	5
GOBP_SERINE_FAMILY_AMINO_ACID_METABOLIC_PROCESS	0.0078125	0.0726683	-0.499748	-1.81745	44	20
GOBP_CILIUM_MOVEMENT	0.00785787	0.0729025	-0.443663	-1.78569	45	28
GOBP_TISSUE_HOMEOSTASIS	0.00784844	0.0729025	0.296647	1.6618	28	75
GOBP_REGULATION_OF_MONOCYTE_DIFFERENTIATION	0.00793476	0.0735213	0.697528	1.85282	35	7
GOBP_CHONDROCYTE_PROLIFERATION	0.0079646	0.0736711	0.649611	1.90559	35	9
GOBP_NUCLEIC_ACID_CATABOLIC_PROCESS	0.00798557	0.0736711	0.32784	1.69069	30	54
GOBP_PUTRESCINE_METABOLIC_PROCESS	0.0079733	0.0736711	-0.763011	-1.72238	42	5
GOBP_REGULATION_OF_MUSCLE_SYSTEM_PROCESS	0.00799175	0.0736711	0.330997	1.6964	30	53
GOBP_FATTY_ACID_BETA_OXIDATION_USING_ACYL_COA_OXIDASE	0.00803764	0.0739289	-0.946113	-1.51914	40	2
GOBP_VESICLE_MEDIATED_TRANSPORT	0.0080402	0.0739289	0.206457	1.45405	23	240
GOBP_NEGATIVE_REGULATION_OF_BINDING	0.00815543	0.074893	0.429296	1.7948	33	26
GOBP_POSITIVE_REGULATION_OF_INTERLEUKIN_8_PRODUCTION	0.00819288	0.0751413	0.483295	1.83326	34	19
GOBP_SOMATIC_DIVERSIFICATION_OF_IMMUNOGLOBULINS_INVOLVED_IN_IMMUNE_RESPONSE	0.0082131	0.0752311	0.630805	1.92887	36	10
GOBP_GLYCOPROTEIN_BIOSYNTHETIC_PROCESS	0.00823377	0.0753134	-0.335828	-1.67409	50	61
GOBP_TELOMERE_MAINTENANCE_IN_RESPONSE_TO_DNA_DAMAGE	0.00824295	0.0753134	0.771806	1.80121	37	5
GOBP_GLIAL_CELL_MIGRATION	0.00830762	0.0757126	0.447926	1.79956	34	23
GOBP_REGULATION_OF_GLIAL_CELL_DIFFERENTIATION	0.00830762	0.0757126	0.448647	1.80246	34	23
GOBP_PROTEIN_LOCALIZATION_TO_PLASMA_MEMBRANE	0.00835509	0.0760492	0.314705	1.6695	31	60
GOBP_INTRACELLULAR_TRANSPORT	0.00837359	0.0761216	0.207879	1.43828	25	214
GOBP_POSITIVE_REGULATION_OF_NERVOUS_SYSTEM_DEVELOPMENT	0.00842993	0.0765374	0.308199	1.67016	31	65
GOBP_SIGNAL_TRANSDUCTION_BY_P53_CLASS_MEDIATOR	0.00850547	0.0771262	0.392023	1.778	34	34
GOBP_NEGATIVE_REGULATION_OF_GENE_EXPRESSION_VIA_CHROMOSOMAL_CPG_ISLAND_METHYLATION	0.00854167	0.0773573	0.877888	1.69392	40	3
GOBP_POSITIVE_REGULATION_OF_SYSTEMIC_ARTERIAL_BLOOD_PRESSURE	0.00857351	0.0775484	-0.647644	-1.80201	46	9
GOBP_BASE_EXCISION_REPAIR	0.00865705	0.0779156	0.629115	1.9237	38	10
GOBP_KERATINIZATION	0.00862832	0.0779156	0.64633	1.89597	38	9
GOBP_LYMPHOCYTE_MIGRATION	0.00867888	0.0779156	0.413511	1.76994	35	28
GOBP_POSITIVE_REGULATION_OF_CELL_PROJECTION_ORGANIZATION	0.00866035	0.0779156	0.291438	1.65067	31	78
GOBP_POSITIVE_REGULATION_OF_CELLULAR_COMPONENT_BIOGENESIS	0.00867618	0.0779156	0.257755	1.57739	30	109
GOBP_RESPONSE_TO_DSRNA	0.00865705	0.0779156	0.630201	1.92702	38	10
GOBP_REGULATION_OF_ACTOMYOSIN_STRUCTURE_ORGANIZATION	0.00872642	0.0780511	0.464993	1.81655	36	21
GOBP_REGULATION_OF_MACROPHAGE_MIGRATION	0.00871614	0.0780511	0.488979	1.81443	36	18
GOBP_REGULATION_OF_RNA_SPLICING	0.00871614	0.0780511	0.487582	1.80925	36	18
GOBP_NEGATIVE_REGULATION_OF_ACTIVATED_T_CELL_PROLIFERATION	0.00875	0.0781652	0.875465	1.68925	41	3
GOBP_INTERFERON_BETA_PRODUCTION	0.00884956	0.0789569	0.645691	1.89409	39	9
GOBP_KETONE_CATABOLIC_PROCESS	0.00893834	0.0796506	-0.662906	-1.77327	48	8
GOBP_ENDOTHELIAL_CELL_APOPTOTIC_PROCESS	0.00896226	0.0797653	0.462688	1.80754	37	21
GOBP_NEGATIVE_REGULATION_OF_PEPTIDASE_ACTIVITY	0.00898876	0.0799026	0.597767	1.88459	39	11
GOBP_REGULATION_OF_KINASE_ACTIVITY	0.0090268	0.080142	0.251406	1.55101	31	115
GOBP_REGULATION_OF_PROTEIN_CATABOLIC_PROCESS	0.00914077	0.0809547	0.311314	1.66504	34	62
GOBP_REGULATION_OF_VESICLE_FUSION	0.00913838	0.0809547	0.720957	1.80454	41	6
GOBP_METANEPHRIC_GLOMERULAR_MESANGIUM_DEVELOPMENT	0.00916667	0.0810846	0.873191	1.68486	43	3
GOBP_INTERLEUKIN_1_PRODUCTION	0.0091857	0.0811535	0.369604	1.72643	36	38
GOBP_DEPHOSPHORYLATION	0.00920989	0.0812677	0.403023	1.7951	37	32
GOBP_IODIDE_TRANSPORT	0.00922545	0.0813056	-0.877323	-1.63436	47	3
GOBP_ANIMAL_ORGAN_MORPHOGENESIS	0.00926539	0.081558	0.207051	1.4514	27	231
GOBP_PURINE_NUCLEOSIDE_MONOPHOSPHATE_CATABOLIC_PROCESS	0.00929204	0.0816929	0.664901	1.85681	41	8
GOBP_NEGATIVE_REGULATION_OF_ANTIGEN_RECEPTOR_MEDIATED_SIGNALING_PATHWAY	0.00932755	0.0817066	0.76238	1.77921	42	5
GOBP_NEGATIVE_REGULATION_OF_T_CELL_RECEPTOR_SIGNALING_PATHWAY	0.00932755	0.0817066	0.76238	1.77921	42	5
GOBP_POSITIVE_REGULATION_OF_LYMPHOCYTE_APOPTOTIC_PROCESS	0.00932755	0.0817066	0.765823	1.78724	42	5
GOBP_NEGATIVE_REGULATION_OF_LEUKOCYTE_DEGRANULATION	0.009375	0.0819234	0.871587	1.68176	44	3
GOBP_POSITIVE_REGULATION_BY_HOST_OF_VIRAL_TRANSCRIPTION	0.009375	0.0819234	0.872057	1.68267	44	3
GOBP_POSITIVE_REGULATION_OF_P38MAPK_CASCADE	0.00947763	0.0826202	0.691067	1.83566	42	7
GOBP_REGULATION_OF_EXTENT_OF_CELL_GROWTH	0.00947643	0.0826202	0.436687	1.78012	39	24
GOBP_RESPONSE_TO_RETINOIC_ACID	0.00959463	0.0835392	0.425019	1.77692	39	26
GOBP_PROTEIN_DNA_COMPLEX_DISASSEMBLY	0.00962155	0.0836727	0.805976	1.7279	44	4
GOBP_ISOPRENOID_METABOLIC_PROCESS	0.00967578	0.084043	-0.411511	-1.73835	56	33
GOBP_POSITIVE_REGULATION_OF_PROTEIN_POLYMERIZATION	0.00970874	0.084228	0.526251	1.83671	41	15
GOBP_CELLULAR_RESPONSE_TO_CHEMICAL_STRESS	0.00973236	0.0842907	0.282266	1.6149	35	82
GOBP_REGULATION_OF_TRANSFERASE_ACTIVITY	0.00973933	0.0842907	0.24481	1.54395	33	127
GOBP_ESTABLISHMENT_OF_PROTEIN_LOCALIZATION_TO_ORGANELLE	0.00978261	0.0845639	0.28014	1.62122	35	86
GOBP_CELL_GROWTH	0.00984252	0.0846762	0.253657	1.56198	34	113
GOBP_CYTOPLASM_ORGANIZATION	0.00983146	0.0846762	0.995975	1.32873	48	1
GOBP_NEGATIVE_REGULATION_OF_EPIDERMAL_GROWTH_FACTOR_ACTIVATED_RECEPTOR_ACTIVITY	0.00983146	0.0846762	0.996285	1.32915	48	1
GOBP_REGULATION_OF_EPIDERMAL_GROWTH_FACTOR_ACTIVATED_RECEPTOR_ACTIVITY	0.00983146	0.0846762	0.996285	1.32915	48	1
GOBP_EMBRYONIC_CRANIAL_SKELETON_MORPHOGENESIS	0.00987144	0.0847151	0.551954	1.8394	42	13
GOBP_NEGATIVE_REGULATION_OF_CELL_SUBSTRATE_ADHESION	0.00989399	0.0847151	0.481552	1.78687	41	18
GOBP_SOMATIC_DIVERSIFICATION_OF_IMMUNE_RECEPTORS	0.00988764	0.0847151	0.593194	1.87017	43	11
GOBP_SOMATIC_DIVERSIFICATION_OF_IMMUNOGLOBULINS	0.00988764	0.0847151	0.593194	1.87017	43	11
GOBP_POSITIVE_REGULATION_OF_OSTEOBLAST_DIFFERENTIATION	0.0100655	0.0860819	0.470105	1.78323	42	19
GOBP_EMBRYONIC_ORGAN_DEVELOPMENT	0.0101038	0.0862045	0.266204	1.58245	36	96
GOBP_ISOPRENOID_BIOSYNTHETIC_PROCESS	0.0100992	0.0862045	-0.560553	-1.81537	56	14
GOBP_SIGNAL_TRANSDUCTION_IN_RESPONSE_TO_DNA_DAMAGE	0.0101272	0.0863022	0.434106	1.79742	42	25
GOBP_LUNG_MORPHOGENESIS	0.0101687	0.0864206	0.493895	1.80754	43	17
GOBP_NEGATIVE_REGULATION_OF_EPITHELIAL_CELL_APOPTOTIC_PROCESS	0.010177	0.0864206	0.662719	1.85072	45	8
GOBP_REGULATION_OF_CELL_MORPHOGENESIS	0.0101652	0.0864206	0.331788	1.6684	39	49
GOBP_MORPHOGENESIS_OF_A_BRANCHING_STRUCTURE	0.010247	0.0868107	0.301667	1.64204	38	66
GOBP_PROTEIN_PROCESSING	0.010247	0.0868107	0.301036	1.63861	38	66
GOBP_ANTIGEN_RECEPTOR_MEDIATED_SIGNALING_PATHWAY	0.0103627	0.0876881	0.43231	1.78998	43	25
GOBP_B_CELL_APOPTOTIC_PROCESS	0.0103982	0.0877791	0.659924	1.84291	46	8
GOBP_NEGATIVE_REGULATION_OF_PEPTIDE_SECRETION	0.0104221	0.0877791	-0.504661	-1.78211	59	18
GOBP_POSITIVE_REGULATION_OF_LEUKOCYTE_CHEMOTAXIS	0.0104217	0.0877791	0.400934	1.78579	42	32
GOBP_REGULATION_OF_T_CELL_APOPTOTIC_PROCESS	0.0103908	0.0877791	0.575729	1.87101	45	12
GOBP_MACROPHAGE_CHEMOTAXIS	0.0106007	0.0891304	0.480651	1.78353	44	18
GOBP_REGULATION_OF_HORMONE_LEVELS	0.0106319	0.0891304	-0.249909	-1.52159	70	169
GOBP_REGULATION_OF_KERATINOCYTE_MIGRATION	0.0106291	0.0891304	0.75663	1.76579	48	5
GOBP_RELEASE_OF_CYTOCHROME_C_FROM_MITOCHONDRIA	0.0106132	0.0891304	0.455763	1.78049	44	21
GOBP_NEGATIVE_REGULATION_OF_TRANSPORT	0.01082	0.0906022	0.245157	1.53604	37	123
GOBP_COPPER_ION_TRANSMEMBRANE_TRANSPORT	0.010892	0.0910089	-0.806371	-1.6746	57	4
GOBP_NEGATIVE_REGULATION_OF_PROTEIN_CONTAINING_COMPLEX_ASSEMBLY	0.0109064	0.0910089	0.398884	1.77666	44	32
GOBP_REGULATION_OF_VIRAL_PROCESS	0.0108979	0.0910089	0.432008	1.76104	45	24
GOBP_REGULATION_OF_CELLULAR_LOCALIZATION	0.0110246	0.091889	0.20607	1.44046	33	225
GOBP_MITOTIC_SPINDLE_ORGANIZATION	0.0110718	0.0920698	0.478955	1.77724	46	18
GOBP_POSITIVE_REGULATION_OF_CELL_SUBSTRATE_JUNCTION_ORGANIZATION	0.0110619	0.0920698	0.630296	1.84893	49	9
GOBP_OLIGOSACCHARIDE_METABOLIC_PROCESS	0.0110994	0.0921924	-0.534501	-1.77377	62	15
GOBP_SARCOMERE_ORGANIZATION	0.011236	0.0932197	0.582132	1.83529	49	11
GOBP_ONCOGENE_INDUCED_CELL_SENESCENCE	0.0113321	0.093909	0.798584	1.71205	52	4
GOBP_EPIBOLY	0.0114732	0.0949693	0.538533	1.84129	49	14
GOBP_T_CELL_RECEPTOR_SIGNALING_PATHWAY	0.011543	0.0954136	0.474494	1.76068	48	18
GOBP_VIRAL_PROCESS	0.0115533	0.0954136	0.321552	1.64125	44	52
GOBP_GLYCOSYL_COMPOUND_METABOLIC_PROCESS	0.0115737	0.0954729	-0.458594	-1.74604	66	23
GOBP_AXON_EXTENSION	0.0116195	0.095632	0.400448	1.76656	47	31
GOBP_POSITIVE_REGULATION_OF_CANONICAL_NF_KAPPAB_SIGNAL_TRANSDUCTION	0.0116162	0.095632	0.334139	1.6719	45	48
GOBP_L_PHENYLALANINE_CATABOLIC_PROCESS	0.0116537	0.0958047	-0.716279	-1.72648	62	6
GOBP_POSITIVE_REGULATION_OF_SMALL_GTPASE_MEDIATED_SIGNAL_TRANSDUCTION	0.0117041	0.0961096	0.464953	1.76368	49	19
GOBP_ADHERENS_JUNCTION_ORGANIZATION	0.0117461	0.0963447	0.563448	1.8311	51	12
GOBP_REGULATION_OF_TRANSLATION	0.0118587	0.0971581	0.320896	1.64463	45	53
GOBP_ACTIVATED_T_CELL_PROLIFERATION	0.0119669	0.0978225	0.703482	1.7608	54	6
GOBP_REGULATION_OF_FOREBRAIN_NEURON_DIFFERENTIATION	0.0119584	0.0978225	-0.936203	-1.50322	60	2
GOBP_REPRODUCTIVE_PROCESS	0.0120316	0.0982401	0.191996	1.38293	34	273
GOBP_DNA_TEMPLATED_TRANSCRIPTION_INITIATION	0.0121183	0.0988358	0.395892	1.76334	49	32
GOBP_OSTEOCLAST_DIFFERENTIATION	0.0121507	0.0989882	0.379284	1.72022	49	34
GOBP_TOLERANCE_INDUCTION	0.0121845	0.099152	0.702766	1.75901	55	6
GOBP_DETOXIFICATION_OF_COPPER_ION	0.0122349	0.0991763	0.942707	1.5655	59	2
GOBP_LINOLEIC_ACID_METABOLIC_PROCESS	0.0122254	0.0991763	-0.554597	-1.79608	68	14
GOBP_NEGATIVE_REGULATION_OF_AUTOPHAGY	0.0122584	0.0991763	0.459737	1.77126	51	20
GOBP_POSITIVE_REGULATION_OF_BICELLULAR_TIGHT_JUNCTION_ASSEMBLY	0.0122349	0.0991763	0.942963	1.56592	59	2
GOBP_REGULATION_OF_POST_TRANSLATIONAL_PROTEIN_MODIFICATION	0.0122699	0.0991763	0.345816	1.68153	49	43
GOBP_T_CELL_APOPTOTIC_PROCESS	0.0122515	0.0991763	0.510628	1.78218	52	15
GOBP_HEART_VALVE_MORPHOGENESIS	0.0123894	0.0998064	0.653118	1.8239	55	8
GOBP_MULTICELLULAR_ORGANISMAL_LEVEL_HOMEOSTASIS	0.0123731	0.0998064	0.205886	1.4234	38	211
GOBP_NEGATIVE_REGULATION_OF_CYTOKINE_PRODUCTION_INVOLVED_IN_INFLAMMATORY_RESPONSE	0.0123894	0.0998064	0.617825	1.81235	55	9
GOBP_FEMALE_SEX_DIFFERENTIATION	0.0124118	0.0998754	0.376444	1.73721	50	36
GOBP_POSITIVE_REGULATION_OF_PROTEIN_LOCALIZATION_TO_MEMBRANE	0.012451	0.100079	0.501435	1.79411	53	16
GOBP_B_CELL_ACTIVATION_INVOLVED_IN_IMMUNE_RESPONSE	0.0124798	0.100199	0.484927	1.77471	53	17
GOBP_RESPONSE_TO_OXYGEN_LEVELS	0.0125306	0.100496	0.265997	1.56951	45	93
GOBP_REGULATION_OF_TISSUE_REMODELING	0.0125801	0.10078	0.437951	1.75949	52	23
GOBP_COENZYME_A_METABOLIC_PROCESS	0.0127342	0.101789	-0.608589	-1.75485	69	10
GOBP_EPOXYGENASE_P450_PATHWAY	0.0127342	0.101789	-0.608196	-1.75372	69	10
GOBP_CD40_SIGNALING_PATHWAY	0.0127983	0.101823	0.746745	1.74272	58	5
GOBP_POSITIVE_REGULATION_OF_ALPHA_BETA_T_CELL_DIFFERENTIATION	0.012809	0.101823	0.576196	1.81658	56	11
GOBP_POSITIVE_REGULATION_OF_CARTILAGE_DEVELOPMENT	0.012809	0.101823	0.575606	1.81472	56	11
GOBP_RESPONSE_TO_PEPTIDOGLYCAN	0.0127983	0.101823	0.747285	1.74398	58	5
GOBP_WATER_TRANSPORT	0.0127882	0.101823	-0.595493	-1.78055	70	11
GOBP_SMOOTH_MUSCLE_CELL_MIGRATION	0.012827	0.101854	0.33255	1.65345	50	47
GOBP_DEFENSE_RESPONSE_TO_GRAM_NEGATIVE_BACTERIUM	0.0128558	0.101971	0.543999	1.81289	55	13
GOBP_REGULATION_OF_VIRAL_LIFE_CYCLE	0.0128745	0.102007	0.462059	1.75271	54	19
GOBP_CELLULAR_RESPONSE_TO_GONADOTROPIN_RELEASING_HORMONE	0.0129482	0.102142	-0.994118	-1.32579	64	1
GOBP_LYSINE_METABOLIC_PROCESS	0.0129386	0.102142	-0.933726	-1.49925	65	2
GOBP_POLYPRENOL_METABOLIC_PROCESS	0.0129482	0.102142	-0.994118	-1.32579	64	1
GOBP_RESPONSE_TO_GONADOTROPIN_RELEASING_HORMONE	0.0129482	0.102142	-0.994118	-1.32579	64	1
GOBP_POSITIVE_REGULATION_OF_BINDING	0.0130548	0.102759	0.436764	1.75472	54	23
GOBP_RESPONSE_TO_NUTRIENT_LEVELS	0.0130409	0.102759	0.224795	1.46646	43	151
GOBP_MONOCYTE_CHEMOTAXIS	0.0130794	0.10284	0.530645	1.81433	56	14
GOBP_REGULATION_OF_PROTEIN_TYROSINE_KINASE_ACTIVITY	0.0131014	0.102901	0.556756	1.80935	57	12
GOBP_ANDROGEN_BIOSYNTHETIC_PROCESS	0.0131652	0.10329	-0.746455	-1.68501	70	5
GOBP_FOCAL_ADHESION_ASSEMBLY	0.0131889	0.103363	0.421826	1.74658	55	25
GOBP_PROTEIN_CATABOLIC_PROCESS	0.0132212	0.103456	0.217767	1.45363	43	170
GOBP_REGULATION_OF_MUSCLE_ADAPTATION	0.0132294	0.103456	0.44063	1.74862	55	22
GOBP_APICAL_JUNCTION_ASSEMBLY	0.0134434	0.105016	0.446645	1.74487	56	21
GOBP_NODAL_SIGNALING_PATHWAY	0.0134584	0.105019	0.93899	1.55933	65	2
GOBP_SEMI_LUNAR_VALVE_DEVELOPMENT	0.0134956	0.105196	0.64877	1.81176	60	8
GOBP_POSITIVE_REGULATION_OF_DNA_REPLICATION	0.0135532	0.105531	0.554338	1.80149	59	12
GOBP_ESTABLISHMENT_OF_BLOOD_BRAIN_BARRIER	0.0136659	0.106294	0.745326	1.73941	62	5
GOBP_PROTEIN_MODIFICATION_BY_SMALL_PROTEIN_CONJUGATION	0.0137332	0.106603	0.251354	1.53463	48	108
GOBP_REGULATION_OF_RIG_I_SIGNALING_PATHWAY	0.01375	0.106603	0.859975	1.65936	65	3
GOBP_RIG_I_SIGNALING_PATHWAY	0.01375	0.106603	0.859975	1.65936	65	3
GOBP_SKELETAL_MUSCLE_ORGAN_DEVELOPMENT	0.0137863	0.10677	0.349884	1.66393	55	40
GOBP_AMINO_SUGAR_METABOLIC_PROCESS	0.0138117	0.106814	-0.57769	-1.77715	76	12
GOBP_CELLULAR_RESPONSE_TO_RADIATION	0.0138215	0.106814	0.402383	1.73887	56	29
GOBP_POSITIVE_REGULATION_OF_CELL_CELL_ADHESION	0.0138408	0.106848	0.290631	1.61005	51	71
GOBP_HEART_TRABECULA_MORPHOGENESIS	0.0139381	0.107484	0.645559	1.8028	62	8
GOBP_NEUTROPHIL_MIGRATION	0.0139878	0.107752	0.325494	1.64581	54	50
GOBP_ANIMAL_ORGAN_REGENERATION	0.0140198	0.107884	0.409627	1.72868	57	27
GOBP_APOPTOTIC_CELL_CLEARANCE	0.0141573	0.108265	0.57222	1.80404	62	11
GOBP_CENTRIOLE_ASSEMBLY	0.0141573	0.108265	0.573213	1.80718	62	11
GOBP_NEGATIVE_REGULATION_OF_VASOCONSTRICTION	0.0141427	0.108265	0.696434	1.74316	64	6
GOBP_RESPONSE_TO_FORSKOLIN	0.0140845	0.108265	-0.798219	-1.65767	74	4
GOBP_SUBSTRATE_DEPENDENT_CELL_MIGRATION	0.0141593	0.108265	0.64245	1.79411	63	8
GOBP_TYROSINE_PHOSPHORYLATION_OF_STAT_PROTEIN	0.0141343	0.108265	0.468527	1.73854	59	18
GOBP_OLIGOSACCHARIDE_CATABOLIC_PROCESS	0.0142726	0.109016	-0.673314	-1.71998	77	7
GOBP_AXON_DEVELOPMENT	0.0143567	0.10904	0.259228	1.55137	51	99
GOBP_CELL_ADHESION_MEDIATED_BY_INTEGRIN	0.0143665	0.10904	0.417716	1.72956	60	25
GOBP_CELLULAR_RESPONSE_TO_ACID_CHEMICAL	0.0143587	0.10904	0.369327	1.70437	58	36
GOBP_MITOTIC_G1_S_TRANSITION_CHECKPOINT_SIGNALING	0.0143254	0.10904	0.78748	1.68825	66	4
GOBP_NEGATIVE_REGULATION_OF_ALPHA_BETA_T_CELL_DIFFERENTIATION	0.0143266	0.10904	0.672008	1.78504	64	7
GOBP_REGULATION_OF_PLASMA_MEMBRANE_ORGANIZATION	0.0143266	0.10904	0.672521	1.7864	64	7
GOBP_NEGATIVE_REGULATION_OF_TUMOR_NECROSIS_FACTOR_SUPERFAMILY_CYTOKINE_PRODUCTION	0.0145262	0.110077	0.493252	1.76483	62	16
GOBP_REGULATION_OF_CENTRIOLE_REPLICATION	0.0145336	0.110077	0.743646	1.73549	66	5
GOBP_SPHINGOLIPID_CATABOLIC_PROCESS	0.0145932	0.110413	-0.621708	-1.72984	79	9
GOBP_SKELETAL_SYSTEM_DEVELOPMENT	0.014609	0.110416	0.238731	1.50561	50	127
GOBP_POSITIVE_REGULATION_OF_MITOTIC_CELL_CYCLE_PHASE_TRANSITION	0.0147472	0.111344	0.456762	1.73261	62	19
GOBP_MEMBRANE_ORGANIZATION	0.0147698	0.111398	0.228483	1.47108	50	141
GOBP_FIBROBLAST_ACTIVATION	0.0147955	0.111461	0.694895	1.73931	67	6
GOBP_SODIUM_ION_TRANSPORT	0.0148244	0.111461	-0.319199	-1.61299	91	65
GOBP_SPLICEOSOMAL_SNRNP_ASSEMBLY	0.014823	0.111461	0.637431	1.7801	66	8
GOBP_NEGATIVE_REGULATION_OF_RESPONSE_TO_BIOTIC_STIMULUS	0.0148831	0.11169	0.437033	1.73434	62	22
GOBP_REGULATION_OF_LONG_CHAIN_FATTY_ACID_IMPORT_ACROSS_PLASMA_MEMBRANE	0.0148858	0.11169	0.933804	1.55071	72	2
GOBP_POTASSIUM_ION_TRANSMEMBRANE_TRANSPORT	0.0150008	0.11232	-0.362192	-1.65106	88	44
GOBP_XMP_METABOLIC_PROCESS	0.015	0.11232	0.855811	1.65132	71	3
GOBP_POSITIVE_REGULATION_OF_INTERLEUKIN_6_PRODUCTION	0.0151115	0.113031	0.412138	1.72306	62	26
GOBP_POLYAMINE_BIOSYNTHETIC_PROCESS	0.0151876	0.113482	-0.672553	-1.71804	82	7
GOBP_NEPHRON_DEVELOPMENT	0.0152101	0.113533	0.314381	1.61124	58	53
GOBP_MRNA_CATABOLIC_PROCESS	0.0152913	0.114021	0.363618	1.69465	62	37
GOBP_SPROUTING_ANGIOGENESIS	0.0153541	0.114372	0.334404	1.64684	61	45
GOBP_ISOPRENOID_CATABOLIC_PROCESS	0.0153903	0.114523	-0.739663	-1.66968	82	5
GOBP_NECROPTOTIC_SIGNALING_PATHWAY	0.0157015	0.116646	0.932797	1.54904	76	2
GOBP_NEGATIVE_REGULATION_OF_EXOCYTOSIS	0.015708	0.116646	0.634467	1.77182	70	8
GOBP_POSITIVE_REGULATION_OF_PROTEIN_CATABOLIC_PROCESS	0.0159768	0.118439	0.387327	1.70868	65	31
GOBP_TRANSCRIPTION_BY_RNA_POLYMERASE_III	0.0159822	0.118439	0.597488	1.82699	71	10
GOBP_L_TRYPTOPHAN_CATABOLIC_PROCESS_TO_KYNURENINE	0.0161445	0.119519	-0.854089	-1.59108	83	3
GOBP_NEGATIVE_REGULATION_OF_NF_KAPPAB_TRANSCRIPTION_FACTOR_ACTIVITY	0.0161798	0.119657	0.568029	1.79083	71	11
GOBP_POSITIVE_REGULATION_OF_EXECUTION_PHASE_OF_APOPTOSIS	0.01625	0.120054	0.851502	1.64301	77	3
GOBP_CELL_JUNCTION_ASSEMBLY	0.016315	0.120411	0.246788	1.51325	57	111
GOBP_PROSTANOID_BIOSYNTHETIC_PROCESS	0.0163717	0.120706	0.63124	1.76281	73	8
GOBP_APOPTOTIC_PROCESS_INVOLVED_IN_MORPHOGENESIS	0.0164045	0.120824	0.564242	1.77889	72	11
GOBP_NOTOCHORD_DEVELOPMENT	0.0164859	0.1213	0.738284	1.72297	75	5
GOBP_PITUITARY_GLAND_DEVELOPMENT	0.0166774	0.122584	0.78246	1.67749	77	4
GOBP_CELLULAR_RESPONSE_TO_FLUID_SHEAR_STRESS	0.0168142	0.123463	0.603464	1.77022	75	9
GOBP_STEROID_HORMONE_BIOSYNTHETIC_PROCESS	0.016861	0.123682	-0.567013	-1.7443	93	12
GOBP_POST_TRANSLATIONAL_PROTEIN_MODIFICATION	0.0169394	0.124131	0.237674	1.49243	58	125
GOBP_ERBB_SIGNALING_PATHWAY	0.0169867	0.124351	0.345602	1.64357	68	40
GOBP_TRANSFORMING_GROWTH_FACTOR_BETA_RECEPTOR_SIGNALING_PATHWAY	0.0171224	0.125217	0.316396	1.60794	66	51
GOBP_CORTICAL_CYTOSKELETON_ORGANIZATION	0.0172097	0.125358	0.515329	1.76196	74	14
GOBP_ESTABLISHMENT_OF_PROTEIN_LOCALIZATION	0.0172111	0.125358	0.183892	1.34177	48	295
GOBP_MITOCHONDRIAL_TRANSMEMBRANE_TRANSPORT	0.0171607	0.125358	-0.454607	-1.70569	98	22
GOBP_NEGATIVE_REGULATION_OF_INTERLEUKIN_2_PRODUCTION	0.0171889	0.125358	0.690233	1.72764	78	6
GOBP_NEGATIVE_REGULATION_OF_CARDIAC_MUSCLE_TISSUE_GROWTH	0.0174779	0.126282	0.629653	1.75838	78	8
GOBP_NEGATIVE_REGULATION_OF_PROTEOLYSIS	0.0173578	0.126282	0.395846	1.69432	71	28
GOBP_NUCLEAR_MIGRATION	0.0174124	0.126282	0.661669	1.75757	78	7
GOBP_POSITIVE_REGULATION_OF_CYTOSKELETON_ORGANIZATION	0.017449	0.126282	0.332987	1.63092	70	44
GOBP_POSITIVE_REGULATION_OF_NATURAL_KILLER_CELL_MEDIATED_IMMUNE_RESPONSE_TO_TUMOR_CELL	0.0174559	0.126282	0.99226	1.32378	86	1
GOBP_REGULATION_OF_ISOPRENOID_METABOLIC_PROCESS	0.0174648	0.126282	-0.785256	-1.63075	92	4
GOBP_REGULATION_OF_RETINOIC_ACID_BIOSYNTHETIC_PROCESS	0.0174648	0.126282	-0.785256	-1.63075	92	4
GOBP_REGULATION_OF_T_CELL_RECEPTOR_SIGNALING_PATHWAY	0.0174124	0.126282	0.661586	1.75735	78	7
GOBP_WNT_SIGNALING_PATHWAY	0.0175913	0.126974	0.28064	1.57212	64	75
GOBP_FATTY_ACID_DERIVATIVE_METABOLIC_PROCESS	0.0177176	0.127758	-0.487362	-1.72102	101	18
GOBP_SOMATIC_STEM_CELL_POPULATION_MAINTENANCE	0.0177542	0.127894	0.486818	1.74181	76	16
GOBP_REGULATION_OF_GLUCONEOGENESIS	0.0178888	0.128712	-0.545978	-1.73371	100	13
GOBP_T_CELL_MIGRATION	0.0179034	0.128712	0.459687	1.70574	75	18
GOBP_REGULATION_OF_CELLULAR_COMPONENT_SIZE	0.0182016	0.130725	0.276066	1.55642	66	77
GOBP_MODIFICATION_DEPENDENT_MACROMOLECULE_CATABOLIC_PROCESS	0.018319	0.131438	0.267405	1.5461	67	85
GOBP_CALCINEURIN_MEDIATED_SIGNALING	0.0184382	0.1319	0.732371	1.70918	84	5
GOBP_NUCLEAR_ENVELOPE_ORGANIZATION	0.018424	0.1319	0.589693	1.80316	82	10
GOBP_REGULATION_OF_CALCINEURIN_MEDIATED_SIGNALING	0.0184382	0.1319	0.732371	1.70918	84	5
GOBP_REGULATION_OF_MACROPHAGE_CYTOKINE_PRODUCTION	0.0184928	0.13216	0.498418	1.73957	79	15
GOBP_MEMBRANE_RAFT_ORGANIZATION	0.0185841	0.13268	0.62592	1.74795	83	8
GOBP_RESPONSE_TO_COCAINE	0.0186063	0.132708	-0.612712	-1.70481	101	9
GOBP_BROWN_FAT_CELL_PROLIFERATION	0.0187251	0.133423	-0.991331	-1.32208	93	1
GOBP_CELL_CELL_JUNCTION_ORGANIZATION	0.018799	0.133518	0.296724	1.57411	71	60
GOBP_DNA_REPLICATION_INITIATION	0.0188053	0.133518	0.597153	1.75171	84	9
GOBP_INTERLEUKIN_6_PRODUCTION	0.0188679	0.133518	0.354152	1.65426	75	38
GOBP_MUSCLE_ADAPTATION	0.0188542	0.133518	0.400164	1.68875	77	27
GOBP_POSITIVE_REGULATION_OF_MONOATOMIC_ION_TRANSPORT	0.0188047	0.133518	0.302635	1.56922	72	55
GOBP_REGULATION_OF_ALPHA_BETA_T_CELL_ACTIVATION	0.0188679	0.133518	0.436124	1.70376	79	21
GOBP_THYROID_HORMONE_METABOLIC_PROCESS	0.0188679	0.133518	-0.689922	-1.66295	101	6
GOBP_EPIGENETIC_REGULATION_OF_GENE_EXPRESSION	0.018932	0.133579	0.356108	1.65965	77	37
GOBP_NEGATIVE_REGULATION_OF_LYMPHOCYTE_DIFFERENTIATION	0.0189071	0.133579	0.48531	1.73641	81	16
GOBP_STEM_CELL_PROLIFERATION	0.0189137	0.133579	0.386707	1.67113	77	29
GOBP_REGULATION_OF_EPITHELIAL_CELL_PROLIFERATION	0.0190316	0.134151	0.245139	1.50018	67	109
GOBP_AUTOCRINE_SIGNALING	0.0190889	0.134292	0.729643	1.70281	87	5
GOBP_REGULATION_OF_ACTIVATED_T_CELL_PROLIFERATION	0.0190889	0.134292	0.729872	1.70334	87	5
GOBP_POSITIVE_REGULATION_OF_TYROSINE_PHOSPHORYLATION_OF_STAT_PROTEIN	0.0191377	0.134504	0.484073	1.73199	82	16
GOBP_TELENCEPHALON_GLIAL_CELL_MIGRATION	0.0191667	0.134577	0.842461	1.62556	91	3
GOBP_REGULATION_OF_CD4_POSITIVE_ALPHA_BETA_T_CELL_DIFFERENTIATION	0.0192004	0.134682	0.535607	1.74062	84	12
GOBP_POSITIVE_REGULATION_OF_ACTIN_FILAMENT_POLYMERIZATION	0.0192478	0.134884	0.596214	1.74895	86	9
GOBP_RESPONSE_TO_ELECTRICAL_STIMULUS	0.0193119	0.135202	0.588887	1.80069	86	10
GOBP_POSITIVE_REGULATION_OF_CELL_MIGRATION_INVOLVED_IN_SPROUTING_ANGIOGENESIS	0.0193961	0.13566	0.65619	1.74302	87	7
GOBP_POSITIVE_REGULATION_OF_LYMPHOCYTE_ACTIVATION	0.0194942	0.136214	0.287862	1.55995	73	65
GOBP_RESPONSE_TO_MERCURY_ION	0.0195791	0.136675	-0.658018	-1.68091	106	7
GOBP_CARBOHYDRATE_CATABOLIC_PROCESS	0.0196496	0.137034	-0.334131	-1.59875	119	52
GOBP_GONADOTROPIN_SECRETION	0.0196707	0.13705	0.776573	1.66487	91	4
GOBP_ALCOHOL_CATABOLIC_PROCESS	0.0197309	0.137092	-0.556501	-1.71197	109	12
GOBP_CELL_SURFACE_PATTERN_RECOGNITION_RECEPTOR_SIGNALING_PATHWAY	0.0197338	0.137092	0.508299	1.73792	85	14
GOBP_CELLULAR_RESPONSE_TO_REACTIVE_OXYGEN_SPECIES	0.0197239	0.137092	0.339378	1.62401	79	41
GOBP_GLYCEROLIPID_CATABOLIC_PROCESS	0.019947	0.138174	-0.506956	-1.71596	112	16
GOBP_MITOCHONDRIAL_RESPIRATORY_CHAIN_COMPLEX_ASSEMBLY	0.019947	0.138174	-0.506489	-1.71438	112	16
GOBP_REGULATED_EXOCYTOSIS	0.0199271	0.138174	0.366272	1.66121	81	34
GOBP_PTERIDINE_CONTAINING_COMPOUND_METABOLIC_PROCESS	0.0201494	0.139442	-0.4827	-1.70456	115	18
GOBP_POSITIVE_REGULATION_OF_BLOOD_PRESSURE	0.0201913	0.139598	-0.541804	-1.72045	113	13
GOBP_RENAL_WATER_TRANSPORT	0.0202114	0.139604	-0.724758	-1.63603	108	5
GOBP_POSITIVE_REGULATION_OF_TRANSFORMING_GROWTH_FACTOR_BETA_PRODUCTION	0.0203122	0.140166	0.775205	1.66193	94	4
GOBP_PLASMA_MEMBRANE_REPAIR	0.020354	0.14032	0.622559	1.73856	91	8
GOBP_NEGATIVE_REGULATION_OF_PROTEIN_MATURATION	0.0204218	0.140653	0.583155	1.78317	91	10
GOBP_ATRIOVENTRICULAR_VALVE_DEVELOPMENT	0.020526	0.140967	0.775023	1.66154	95	4
GOBP_ATRIOVENTRICULAR_VALVE_MORPHOGENESIS	0.020526	0.140967	0.775023	1.66154	95	4
GOBP_NEGATIVE_REGULATION_OF_CELL_MIGRATION_INVOLVED_IN_SPROUTING_ANGIOGENESIS	0.020526	0.140967	0.775023	1.66154	95	4
GOBP_PEPTIDYL_TYROSINE_DEPHOSPHORYLATION	0.0205752	0.141171	0.62067	1.73329	92	8
GOBP_REGULATION_OF_TRANSLATIONAL_INITIATION	0.0207185	0.142019	0.653823	1.73673	93	7
GOBP_VITAMIN_METABOLIC_PROCESS	0.0207566	0.142145	-0.36969	-1.62655	123	38
GOBP_REGULATION_OF_T_HELPER_1_TYPE_IMMUNE_RESPONSE	0.0207965	0.142283	0.620235	1.73208	93	8
GOBP_CARDIAC_CHAMBER_DEVELOPMENT	0.0209297	0.142913	0.35624	1.64397	85	36
GOBP_LYMPHOCYTE_MEDIATED_IMMUNITY	0.0209479	0.142913	0.285824	1.5418	79	64
GOBP_NEGATIVE_REGULATION_OF_INTRACELLULAR_ESTROGEN_RECEPTOR_SIGNALING_PATHWAY	0.0209163	0.142913	-0.990402	-1.32084	104	1
GOBP_MUSCLE_SYSTEM_PROCESS	0.0209866	0.143042	0.262037	1.52046	76	87
GOBP_ORGANELLE_MEMBRANE_FUSION	0.0210356	0.143241	0.488991	1.70666	90	15
GOBP_DNA_REPLICATION	0.0211043	0.143438	0.331036	1.60966	85	43
GOBP_RESPONSE_TO_LEUKEMIA_INHIBITORY_FACTOR	0.021096	0.143438	0.382233	1.65179	86	29
GOBP_REGULATION_OF_SIGNAL_TRANSDUCTION_BY_P53_CLASS_MEDIATOR	0.0212264	0.144132	0.43165	1.68629	89	21
GOBP_PYRUVATE_FAMILY_AMINO_ACID_CATABOLIC_PROCESS	0.0212727	0.14431	-0.685864	-1.65317	114	6
GOBP_NEURON_MATURATION	0.0214602	0.145446	0.619214	1.72923	96	8
GOBP_REGULATION_OF_SIGNALING_RECEPTOR_ACTIVITY	0.021493	0.145531	0.465465	1.70349	92	17
GOBP_NEGATIVE_REGULATION_OF_CHROMOSOME_ORGANIZATION	0.0215316	0.145656	0.578098	1.7677	96	10
GOBP_POSITIVE_REGULATION_OF_CELL_GROWTH	0.0215862	0.145889	0.357079	1.63299	88	35
GOBP_REGULATION_OF_EXTRACELLULAR_MATRIX_ASSEMBLY	0.0216814	0.146395	0.590001	1.73073	97	9
GOBP_MONOATOMIC_ION_TRANSMEMBRANE_TRANSPORT	0.0217709	0.146725	-0.224996	-1.41787	148	207
GOBP_POSITIVE_REGULATION_OF_NITRIC_OXIDE_SYNTHASE_ACTIVITY	0.0217604	0.146725	-0.914215	-1.46792	110	2
GOBP_REGULATION_OF_MRNA_SPLICING_VIA_SPLICEOSOME	0.0218206	0.146923	0.650744	1.72855	98	7
GOBP_REGULATION_OF_ACTIN_FILAMENT_BASED_PROCESS	0.0218818	0.147198	0.259919	1.52006	79	90
GOBP_CELLULAR_RESPONSE_TO_OXIDATIVE_STRESS	0.0219895	0.147647	0.2884	1.54797	83	63
GOBP_REGULATION_OF_B_CELL_ACTIVATION	0.0219702	0.147647	0.423115	1.67911	92	22
GOBP_REGULATION_OF_PROTEIN_AUTOPHOSPHORYLATION	0.0222681	0.149379	0.517041	1.72305	96	13
GOBP_POSITIVE_REGULATION_OF_CALCIUM_ION_TRANSPORT	0.0223084	0.14948	0.381697	1.64948	91	29
GOBP_REGULATION_OF_TRIGLYCERIDE_METABOLIC_PROCESS	0.0223246	0.14948	-0.522145	-1.69099	125	14
GOBP_REGULATION_OF_GLIAL_CELL_PROLIFERATION	0.0223628	0.149596	0.527219	1.71336	98	12
GOBP_CYCLOOXYGENASE_PATHWAY	0.0224307	0.149912	0.921028	1.5295	109	2
GOBP_ALPHA_KETOGLUTARATE_TRANSPORT	0.0226219	0.150698	-0.721017	-1.62759	121	5
GOBP_ANDROGEN_METABOLIC_PROCESS	0.0226945	0.150698	-0.565202	-1.68998	125	11
GOBP_PUTRESCINE_BIOSYNTHETIC_PROCESS	0.0226792	0.150698	-0.838152	-1.56139	117	3
GOBP_PUTRESCINE_BIOSYNTHETIC_PROCESS_FROM_ARGININE	0.0226792	0.150698	-0.838152	-1.56139	117	3
GOBP_REGULATION_OF_LYMPHOCYTE_DIFFERENTIATION	0.0226824	0.150698	0.33524	1.6042	91	41
GOBP_RENAL_WATER_HOMEOSTASIS	0.0226898	0.150698	-0.651328	-1.66382	123	7
GOBP_TERPENOID_CATABOLIC_PROCESS	0.0226792	0.150698	-0.838096	-1.56128	117	3
GOBP_MITOCHONDRIAL_RESPIRASOME_ASSEMBLY	0.0227406	0.150866	-0.912047	-1.46444	115	2
GOBP_NEGATIVE_REGULATION_OF_SIGNALING_RECEPTOR_ACTIVITY	0.0228779	0.151637	0.770331	1.65148	106	4
GOBP_POSITIVE_REGULATION_OF_LONG_TERM_SYNAPTIC_POTENTIATION	0.0232864	0.154203	-0.773164	-1.60564	123	4
GOBP_ICOSANOID_CATABOLIC_PROCESS	0.0233288	0.154342	-0.911118	-1.46295	118	2
GOBP_DEVELOPMENTAL_CELL_GROWTH	0.0234253	0.154697	0.290476	1.52965	89	58
GOBP_METANEPHRIC_NEPHRON_DEVELOPMENT	0.0234052	0.154697	0.500745	1.71209	101	14
GOBP_GLOMERULAR_ENDOTHELIUM_DEVELOPMENT	0.0236542	0.155882	0.91917	1.52641	115	2
GOBP_NORADRENERGIC_NEURON_DIFFERENTIATION	0.0236542	0.155882	0.91917	1.52641	115	2
GOBP_POSITIVE_REGULATION_OF_TRANSLATION	0.0236911	0.155882	0.405618	1.65346	99	24
GOBP_REGULATION_OF_EXTRINSIC_APOPTOTIC_SIGNALING_PATHWAY_IN_ABSENCE_OF_LIGAND	0.0236726	0.155882	0.581999	1.70726	106	9
GOBP_POSITIVE_REGULATION_OF_CELL_MATRIX_ADHESION	0.0237491	0.156121	0.473406	1.69382	102	16
GOBP_REGULATION_OF_CARTILAGE_DEVELOPMENT	0.0238208	0.15645	0.428576	1.67428	100	21
GOBP_CELL_SURFACE_RECEPTOR_PROTEIN_SERINE_THREONINE_KINASE_SIGNALING_PATHWAY	0.023913	0.156653	0.260682	1.50861	87	86
GOBP_PYRIMIDINE_RIBONUCLEOSIDE_METABOLIC_PROCESS	0.0239169	0.156653	-0.910531	-1.462	121	2
GOBP_RESPONSE_TO_2_3_7_8_TETRACHLORODIBENZODIOXINE	0.0239169	0.156653	-0.910509	-1.46197	121	2
GOBP_POSITIVE_REGULATION_OF_GLIAL_CELL_MIGRATION	0.0239583	0.156739	0.834821	1.61082	114	3
GOBP_REGULATION_OF_GRANULOCYTE_CHEMOTAXIS	0.0239734	0.156739	0.414309	1.6645	100	23
GOBP_CELLULAR_RESPONSE_TO_ARSENIC_CONTAINING_SUBSTANCE	0.0240781	0.15717	0.718547	1.67691	110	5
GOBP_CELLULAR_RESPONSE_TO_IONIZING_RADIATION	0.0241047	0.15717	0.513546	1.7114	104	13
GOBP_ONE_CARBON_METABOLIC_PROCESS	0.0240964	0.15717	-0.518959	-1.68067	135	14
GOBP_NEGATIVE_REGULATION_OF_TRANSLATIONAL_INITIATION	0.0241667	0.15733	0.834263	1.60974	115	3
GOBP_REGULATION_OF_GLUCOSE_METABOLIC_PROCESS	0.0241728	0.15733	-0.412342	-1.62592	140	26
GOBP_PROTEIN_TRANSPORT	0.024309	0.158074	0.18898	1.33773	72	245
GOBP_POSITIVE_REGULATION_OF_RRNA_PROCESSING	0.024369	0.158179	0.674441	1.68811	111	6
GOBP_REGULATION_OF_RRNA_PROCESSING	0.024369	0.158179	0.674441	1.68811	111	6
GOBP_RESPONSE_TO_DECREASED_OXYGEN_LEVELS	0.0243969	0.158218	0.257724	1.50177	89	88
GOBP_SYMPATHETIC_NERVOUS_SYSTEM_DEVELOPMENT	0.0244698	0.158406	0.917931	1.52435	119	2
GOBP_TRUNK_SEGMENTATION	0.0244698	0.158406	0.917931	1.52435	119	2
GOBP_GLOMERULAR_MESANGIUM_DEVELOPMENT	0.0246393	0.158472	0.568757	1.73914	110	10
GOBP_HUMORAL_IMMUNE_RESPONSE	0.0245171	0.158472	0.321479	1.58319	98	45
GOBP_IMMUNOGLOBULIN_PRODUCTION	0.0245787	0.158472	0.441312	1.67401	104	19
GOBP_LIPID_DIGESTION	0.0246012	0.158472	-0.832094	-1.5501	127	3
GOBP_MESENCHYMAL_CELL_MIGRATION	0.0245787	0.158472	0.441234	1.67371	104	19
GOBP_NEUTROPHIL_CHEMOTAXIS	0.024578	0.158472	0.344356	1.6085	98	38
GOBP_NUCLEAR_CHROMOSOME_SEGREGATION	0.0246555	0.158472	0.387717	1.63622	101	27
GOBP_REGULATION_OF_NUCLEAR_DIVISION	0.0246387	0.158472	0.404464	1.64876	103	24
GOBP_PYRIDINE_CONTAINING_COMPOUND_BIOSYNTHETIC_PROCESS	0.0247132	0.158701	-0.498495	-1.68732	139	16
GOBP_REGULATION_OF_CALCIUM_ION_TRANSPORT	0.0247629	0.158879	0.281768	1.52693	93	65
GOBP_IMMUNOGLOBULIN_PRODUCTION_INVOLVED_IN_IMMUNOGLOBULIN_MEDIATED_IMMUNE_RESPONSE	0.0248475	0.159051	0.523564	1.70148	109	12
GOBP_POSITIVE_REGULATION_OF_MACROPHAGE_CHEMOTAXIS	0.0248475	0.159051	0.523079	1.69991	109	12
GOBP_RESPONSE_TO_STILBENOID	0.0248559	0.159051	-0.561785	-1.67977	137	11
GOBP_MICROTUBULE_BASED_MOVEMENT	0.0248895	0.159064	-0.327446	-1.56677	151	52
GOBP_P38MAPK_CASCADE	0.024902	0.159064	0.471891	1.6884	107	16
GOBP_REGULATION_OF_PH	0.0249703	0.159359	-0.377145	-1.60761	146	34
GOBP_REGULATION_OF_CENTROSOME_CYCLE	0.025023	0.159555	0.51157	1.70482	108	13
GOBP_ENDOCARDIAL_CUSHION_DEVELOPMENT	0.0250832	0.159793	0.567111	1.73411	112	10
GOBP_MYELOID_LEUKOCYTE_CYTOKINE_PRODUCTION	0.0251125	0.159793	0.402963	1.64264	105	24
GOBP_REGULATION_OF_UBIQUITIN_PROTEIN_TRANSFERASE_ACTIVITY	0.0251267	0.159793	0.640905	1.70242	113	7
GOBP_NEURAL_CREST_CELL_MIGRATION_INVOLVED_IN_AUTONOMIC_NERVOUS_SYSTEM_DEVELOPMENT	0.0252855	0.160661	0.91708	1.52294	123	2
GOBP_BLOOD_VESSEL_ENDOTHELIAL_CELL_PROLIFERATION_INVOLVED_IN_SPROUTING_ANGIOGENESIS	0.0253471	0.160911	0.640363	1.70098	114	7
GOBP_HEAD_DEVELOPMENT	0.0254363	0.161193	0.213632	1.39475	85	152
GOBP_REGULATION_OF_SENSORY_PERCEPTION	0.0254167	0.161193	0.83173	1.60486	121	3
GOBP_NEGATIVE_REGULATION_OF_MIRNA_METABOLIC_PROCESS	0.0255272	0.161627	0.566479	1.73217	114	10
GOBP_SEMAPHORIN_PLEXIN_SIGNALING_PATHWAY	0.0256529	0.162281	0.459889	1.68308	110	17
GOBP_PROTEIN_LOCALIZATION_TO_CILIUM	0.0256819	0.162322	-0.528321	-1.67764	144	13
GOBP_CELLULAR_RESPONSE_TO_DSRNA	0.0258921	0.163397	0.671318	1.6803	118	6
GOBP_POSITIVE_REGULATION_OF_STEM_CELL_DIFFERENTIATION	0.0258972	0.163397	0.916383	1.52178	126	2
GOBP_CYTOKINE_PRODUCTION_INVOLVED_IN_INFLAMMATORY_RESPONSE	0.0259412	0.163532	0.508734	1.69537	112	13
GOBP_HIPPO_SIGNALING	0.0260674	0.163898	0.54226	1.70959	115	11
GOBP_NUCLEOSOME_ORGANIZATION	0.0260674	0.163898	0.542446	1.71017	115	11
GOBP_POSITIVE_REGULATION_OF_MEMBRANE_PROTEIN_ECTODOMAIN_PROTEOLYSIS	0.0260417	0.163898	0.830855	1.60317	124	3
GOBP_INTRACELLULAR_WATER_HOMEOSTASIS	0.026145	0.164242	-0.71675	-1.61796	140	5
GOBP_ELECTRON_TRANSPORT_CHAIN	0.0263019	0.165084	-0.493544	-1.67056	148	16
GOBP_LIVER_REGENERATION	0.0264287	0.165527	0.520634	1.69196	116	12
GOBP_MYELOID_LEUKOCYTE_MEDIATED_IMMUNITY	0.0264588	0.165527	0.414575	1.64522	111	22
GOBP_NEGATIVE_REGULATION_OF_MUSCLE_ADAPTATION	0.0264642	0.165527	0.71327	1.6646	121	5
GOBP_REGULATION_OF_OSTEOBLAST_DIFFERENTIATION	0.0264178	0.165527	0.365029	1.62587	108	32
GOBP_FATTY_ACID_BETA_OXIDATION_USING_ACYL_COA_DEHYDROGENASE	0.0266326	0.166293	-0.615202	-1.64566	145	8
GOBP_TOLL_LIKE_RECEPTOR_4_SIGNALING_PATHWAY	0.0266299	0.166293	0.507871	1.69249	115	13
GOBP_REGULATION_OF_ERBB_SIGNALING_PATHWAY	0.026695	0.166538	0.414327	1.64423	112	22
GOBP_POSITIVE_REGULATION_OF_VESICLE_FUSION	0.0267265	0.166591	0.760979	1.63143	124	4
GOBP_NEGATIVE_REGULATION_OF_T_CELL_PROLIFERATION	0.0268146	0.166996	0.47996	1.67514	115	15
GOBP_ALPHA_BETA_T_CELL_LINEAGE_COMMITMENT	0.02698	0.167448	0.66911	1.67477	123	6
GOBP_CD4_POSITIVE_OR_CD8_POSITIVE_ALPHA_BETA_T_CELL_LINEAGE_COMMITMENT	0.02698	0.167448	0.66911	1.67477	123	6
GOBP_T_HELPER_17_CELL_LINEAGE_COMMITMENT	0.02698	0.167448	0.66911	1.67477	123	6
GOBP_T_HELPER_CELL_LINEAGE_COMMITMENT	0.02698	0.167448	0.66911	1.67477	123	6
GOBP_REGULATION_OF_ENDOCRINE_PROCESS	0.0270395	0.167673	0.458843	1.67925	116	17
GOBP_LIPID_MODIFICATION	0.0271242	0.167909	-0.32255	-1.56371	165	55
GOBP_RENAL_VESICLE_DEVELOPMENT	0.0271104	0.167909	0.635954	1.68927	122	7
GOBP_SULFUR_AMINO_ACID_BIOSYNTHETIC_PROCESS	0.027192	0.168185	-0.673925	-1.62439	146	6
GOBP_CYTOPLASMIC_TRANSLATION	0.0274383	0.16937	0.466762	1.67005	118	16
GOBP_MYOBLAST_FUSION	0.0275017	0.16937	0.458452	1.67782	118	17
GOBP_NEGATIVE_REGULATION_OF_LEUKOCYTE_MIGRATION	0.02764	0.16937	-0.509288	-1.64935	155	14
GOBP_NEGATIVE_REGULATION_OF_VIRAL_PROCESS	0.0274383	0.16937	0.467213	1.67167	118	16
GOBP_POSITIVE_REGULATION_OF_MONOATOMIC_ANION_TRANSPORT	0.0275818	0.16937	0.759393	1.62804	128	4
GOBP_POSITIVE_REGULATION_OF_NUCLEOCYTOPLASMIC_TRANSPORT	0.0275482	0.16937	0.506923	1.68933	119	13
GOBP_POSITIVE_REGULATION_OF_PEPTIDYL_SERINE_PHOSPHORYLATION_OF_STAT_PROTEIN	0.0276886	0.16937	0.986997	1.31675	137	1
GOBP_REGULATION_OF_ANION_CHANNEL_ACTIVITY	0.0275818	0.16937	0.759393	1.62804	128	4
GOBP_REGULATION_OF_EPITHELIAL_TO_MESENCHYMAL_TRANSITION	0.0276632	0.16937	0.372278	1.62573	113	30
GOBP_REGULATION_OF_LEUKOCYTE_CHEMOTAXIS	0.027627	0.16937	0.335029	1.58054	111	39
GOBP_REGULATION_OF_MONOATOMIC_ANION_TRANSMEMBRANE_TRANSPORT	0.0275818	0.16937	0.759393	1.62804	128	4
GOBP_SPONGIOTROPHOBLAST_DIFFERENTIATION	0.0276886	0.16937	0.986997	1.31675	137	1
GOBP_TROPHOBLAST_GIANT_CELL_DIFFERENTIATION	0.0276886	0.16937	0.986997	1.31675	137	1
GOBP_INNATE_IMMUNE_RESPONSE_ACTIVATING_CELL_SURFACE_RECEPTOR_SIGNALING_PATHWAY	0.0277393	0.169392	0.477317	1.66592	119	15
GOBP_POSITIVE_REGULATION_OF_UBIQUITIN_PROTEIN_TRANSFERASE_ACTIVITY	0.0277325	0.169392	0.912666	1.51561	135	2
GOBP_POSITIVE_REGULATION_OF_G_PROTEIN_COUPLED_RECEPTOR_SIGNALING_PATHWAY	0.0277717	0.169447	0.633584	1.68297	125	7
GOBP_MITOTIC_NUCLEAR_DIVISION	0.0278188	0.169591	0.331454	1.57629	112	40
GOBP_POSITIVE_REGULATION_OF_PROTEIN_AUTOPHOSPHORYLATION	0.0278761	0.169797	0.607789	1.69732	125	8
GOBP_DOUBLE_STRAND_BREAK_REPAIR	0.0280396	0.170649	0.384116	1.62102	115	27
GOBP_CARTILAGE_CONDENSATION	0.0282232	0.171622	0.758389	1.62588	131	4
GOBP_REGULATION_OF_B_CELL_APOPTOTIC_PROCESS	0.0282855	0.171856	0.665702	1.66624	129	6
GOBP_POSITIVE_REGULATION_OF_PROTEIN_LOCALIZATION_TO_CELL_PERIPHERY	0.0284129	0.172072	0.558253	1.70702	127	10
GOBP_REGULATION_OF_EXECUTION_PHASE_OF_APOPTOSIS	0.0284165	0.172072	0.710431	1.65797	130	5
GOBP_REGULATION_OF_INTEGRIN_ACTIVATION	0.0284165	0.172072	0.710448	1.65801	130	5
GOBP_REGULATION_OF_T_HELPER_CELL_DIFFERENTIATION	0.0284129	0.172072	0.557452	1.70457	127	10
GOBP_POSITIVE_REGULATION_OF_B_CELL_DIFFERENTIATION	0.0284912	0.17238	0.986687	1.31634	141	1
GOBP_MESODERMAL_CELL_DIFFERENTIATION	0.0285398	0.17253	0.571021	1.67505	128	9
GOBP_POSITIVE_REGULATION_OF_EPITHELIAL_CELL_PROLIFERATION	0.0287206	0.173477	0.285004	1.51194	109	60
GOBP_NEUTROPHIL_DEGRANULATION	0.02875	0.17351	0.828067	1.59779	137	3
GOBP_SYNAPTIC_VESICLE_BUDDING	0.0288845	0.17403	-0.986068	-1.31506	144	1
GOBP_SYNAPTIC_VESICLE_BUDDING_FROM_PRESYNAPTIC_ENDOCYTIC_ZONE_MEMBRANE	0.0288845	0.17403	-0.986068	-1.31506	144	1
GOBP_LIPOPOLYSACCHARIDE_MEDIATED_SIGNALING_PATHWAY	0.0289123	0.174053	0.487511	1.66685	125	14
GOBP_POSITIVE_REGULATION_OF_INTERFERON_BETA_PRODUCTION	0.0289382	0.174063	0.664994	1.66447	132	6
GOBP_CARDIAC_VENTRICLE_DEVELOPMENT	0.0289684	0.174077	0.38981	1.61401	122	25
GOBP_POSITIVE_REGULATION_OF_STEM_CELL_PROLIFERATION	0.0289888	0.174077	0.534344	1.68463	128	11
GOBP_SPHINGOLIPID_MEDIATED_SIGNALING_PATHWAY	0.0290785	0.174326	0.757678	1.62436	135	4
GOBP_SPHINGOSINE_1_PHOSPHATE_RECEPTOR_SIGNALING_PATHWAY	0.0290785	0.174326	0.757678	1.62436	135	4
GOBP_NEGATIVE_REGULATION_OF_IRON_ION_TRANSPORT	0.0292139	0.174558	-0.82307	-1.53329	151	3
GOBP_NEGATIVE_REGULATION_OF_TROPHOBLAST_CELL_MIGRATION	0.0291599	0.174558	0.910808	1.51253	142	2
GOBP_POSITIVE_REGULATION_OF_GLIAL_CELL_PROLIFERATION	0.0292035	0.174558	0.605037	1.68963	131	8
GOBP_POSITIVE_REGULATION_OF_GONAD_DEVELOPMENT	0.0291667	0.174558	0.827089	1.5959	139	3
GOBP_NEUTRAL_LIPID_CATABOLIC_PROCESS	0.0292887	0.174716	-0.566829	-1.63443	160	10
GOBP_REGULATION_OF_CHOLESTEROL_BIOSYNTHETIC_PROCESS	0.0292772	0.174716	-0.638027	-1.62984	159	7
GOBP_NEGATIVE_REGULATION_OF_GLYCOPROTEIN_BIOSYNTHETIC_PROCESS	0.0293638	0.174874	0.909879	1.51098	143	2
GOBP_NEGATIVE_REGULATION_OF_GLYCOPROTEIN_METABOLIC_PROCESS	0.0293638	0.174874	0.909879	1.51098	143	2
GOBP_MATURATION_OF_5_8S_RRNA_FROM_TRICISTRONIC_RRNA_TRANSCRIPT_SSU_RRNA_5_8S_RRNA_LSU_RRNA	0.0294248	0.175093	0.604371	1.68777	132	8
GOBP_INTERLEUKIN_6_MEDIATED_SIGNALING_PATHWAY	0.0295061	0.175288	0.75736	1.62368	137	4
GOBP_VALINE_CATABOLIC_PROCESS	0.0294836	0.175288	-0.761698	-1.58183	156	4
GOBP_KERATINOCYTE_DEVELOPMENT	0.0295833	0.175314	0.826518	1.5948	141	3
GOBP_LIPID_DROPLET_DISASSEMBLY	0.0295833	0.175314	0.826267	1.59432	141	3
GOBP_PROTON_TRANSMEMBRANE_TRANSPORT	0.0295567	0.175314	-0.371039	-1.58158	173	34
GOBP_PEPTIDE_CROSS_LINKING	0.0297553	0.176189	0.630528	1.67485	134	7
GOBP_PHOTORECEPTOR_CELL_MAINTENANCE	0.0298345	0.176512	-0.565936	-1.63186	163	10
GOBP_INTERMEDIATE_FILAMENT_ORGANIZATION	0.0301124	0.178011	0.532795	1.67975	133	11
GOBP_POSITIVE_REGULATION_OF_EPITHELIAL_CELL_APOPTOTIC_PROCESS	0.0302437	0.178641	0.662922	1.65928	138	6
GOBP_CARBOHYDRATE_HOMEOSTASIS	0.0302838	0.178731	-0.287045	-1.50085	190	75
GOBP_MOLTING_CYCLE_PROCESS	0.0304102	0.178977	0.425544	1.63952	128	20
GOBP_NEGATIVE_REGULATION_OF_ERK1_AND_ERK2_CASCADE	0.0304245	0.178977	0.416952	1.62887	128	21
GOBP_NEGATIVE_REGULATION_OF_MEGAKARYOCYTE_DIFFERENTIATION	0.0303834	0.178977	0.907711	1.50738	148	2
GOBP_POSITIVE_REGULATION_OF_INTERLEUKIN_1_PRODUCTION	0.0304102	0.178977	0.425984	1.64122	128	20
GOBP_DNA_PROTECTION	0.0304781	0.179	-0.985449	-1.31423	152	1
GOBP_REGULATION_OF_AXONOGENESIS	0.0304569	0.179	0.380297	1.60491	125	27
GOBP_CONNECTIVE_TISSUE_REPLACEMENT_INVOLVED_IN_INFLAMMATORY_RESPONSE_WOUND_HEALING	0.0305873	0.179304	0.907402	1.50687	149	2
GOBP_FEMALE_GENITALIA_DEVELOPMENT	0.0306457	0.179304	-0.607734	-1.62569	167	8
GOBP_HORMONE_CATABOLIC_PROCESS	0.0305952	0.179304	-0.705265	-1.59203	164	5
GOBP_MICROTUBULE_POLYMERIZATION_OR_DEPOLYMERIZATION	0.0306604	0.179304	0.416685	1.62783	129	21
GOBP_REGULATION_OF_CELL_ADHESION_MEDIATED_BY_INTEGRIN	0.0306326	0.179304	0.548791	1.67809	137	10
GOBP_T_CELL_ACTIVATION_VIA_T_CELL_RECEPTOR_CONTACT_WITH_ANTIGEN_BOUND_TO_MHC_MOLECULE_ON_ANTIGEN_PRESENTING_CELL	0.0306789	0.179304	0.662046	1.65709	140	6
GOBP_LEUKOCYTE_TETHERING_OR_ROLLING	0.030744	0.179539	-0.564398	-1.62742	168	10
GOBP_REGULATION_OF_CATABOLIC_PROCESS	0.0309215	0.180429	0.199412	1.35234	99	188
GOBP_POSITIVE_REGULATION_OF_LYMPHOCYTE_MIGRATION	0.0309465	0.180429	0.511896	1.66356	136	12
GOBP_POSITIVE_REGULATION_OF_IMMUNOGLOBULIN_PRODUCTION	0.0309735	0.180441	0.601636	1.68013	139	8
GOBP_AMINO_ACID_BETAINE_METABOLIC_PROCESS	0.0310106	0.180512	-0.582797	-1.62158	169	9
GOBP_ALANINE_METABOLIC_PROCESS	0.0311359	0.180635	-0.817463	-1.52285	161	3
GOBP_GLYCOPROTEIN_CATABOLIC_PROCESS	0.031193	0.180635	-0.606135	-1.62141	170	8
GOBP_NEGATIVE_REGULATION_OF_GROWTH	0.0311695	0.180635	0.290736	1.50752	120	55
GOBP_POSITIVE_REGULATION_OF_EXTRACELLULAR_MATRIX_ASSEMBLY	0.0310778	0.180635	0.626904	1.66523	140	7
GOBP_REGULATION_OF_IMMUNOGLOBULIN_PRODUCTION	0.0311724	0.180635	0.511564	1.66248	137	12
GOBP_RNA_EXPORT_FROM_NUCLEUS	0.031207	0.180635	0.483578	1.6534	135	14
GOBP_SUBSTRATE_ADHESION_DEPENDENT_CELL_SPREADING	0.0310881	0.180635	0.386645	1.60091	131	25
GOBP_ENDOTHELIAL_CELL_FATE_COMMITMENT	0.0313281	0.1807	-0.817219	-1.52239	162	3
GOBP_MICTURITION	0.0314741	0.1807	-0.985139	-1.31382	157	1
GOBP_NEGATIVE_REGULATION_OF_NOREPINEPHRINE_SECRETION	0.0314741	0.1807	-0.985139	-1.31382	157	1
GOBP_POSITIVE_REGULATION_OF_GASTRO_INTESTINAL_SYSTEM_SMOOTH_MUSCLE_CONTRACTION	0.0314741	0.1807	-0.985139	-1.31382	157	1
GOBP_POSITIVE_REGULATION_OF_PATTERN_RECOGNITION_RECEPTOR_SIGNALING_PATHWAY	0.0314306	0.1807	0.451238	1.65142	135	17
GOBP_PROTEIN_NITROSYLATION	0.0314029	0.1807	0.907092	1.50635	153	2
GOBP_PYRIDINE_NUCLEOTIDE_BIOSYNTHETIC_PROCESS	0.0313496	0.1807	-0.520929	-1.65417	176	13
GOBP_REGULATION_OF_ACTIN_FILAMENT_BUNDLE_ASSEMBLY	0.0315091	0.1807	0.393272	1.60314	132	24
GOBP_REPRODUCTIVE_BEHAVIOR	0.0313401	0.1807	-0.551268	-1.64832	173	11
GOBP_RESPONSE_TO_AMINO_ACID_STARVATION	0.0314607	0.1807	0.531211	1.67475	139	11
GOBP_SMOOTH_MUSCLE_CONTRACTION_INVOLVED_IN_MICTURITION	0.0314741	0.1807	-0.985139	-1.31382	157	1
GOBP_TRANSFORMING_GROWTH_FACTOR_BETA_PRODUCTION	0.0315186	0.1807	0.62659	1.66439	142	7
GOBP_POSITIVE_REGULATION_OF_MAST_CELL_DEGRANULATION	0.0316667	0.181405	0.82217	1.58641	151	3
GOBP_CELLULAR_RESPONSE_TO_INTERFERON_ALPHA	0.031875	0.182453	0.821819	1.58573	152	3
GOBP_URATE_TRANSPORT	0.0321127	0.183668	-0.75562	-1.56921	170	4
GOBP_ISOPENTENYL_DIPHOSPHATE_BIOSYNTHETIC_PROCESS	0.0323466	0.184713	-0.896562	-1.43958	164	2
GOBP_NEGATIVE_REGULATION_OF_ANTIGEN_PROCESSING_AND_PRESENTATION	0.032321	0.184713	0.703232	1.64117	148	5
GOBP_POSITIVE_REGULATION_OF_GROWTH	0.0324575	0.1852	0.292074	1.50624	125	54
GOBP_POSITIVE_REGULATION_OF_CELL_CYCLE_PHASE_TRANSITION	0.0326937	0.1864	0.389755	1.5888	137	24
GOBP_MICROTUBULE_DEPOLYMERIZATION	0.0327434	0.186536	0.598026	1.67006	147	8
GOBP_APOPTOTIC_PROCESS_INVOLVED_IN_HEART_MORPHOGENESIS	0.0329053	0.186787	0.98483	1.31386	163	1
GOBP_CHONDROBLAST_DIFFERENTIATION	0.0329053	0.186787	0.98483	1.31386	163	1
GOBP_POSITIVE_REGULATION_OF_TOLERANCE_INDUCTION	0.0329167	0.186787	0.820322	1.58285	157	3
GOBP_PROTEIN_MATURATION	0.0329114	0.186787	0.233747	1.43329	116	111
GOBP_T_CELL_TOLERANCE_INDUCTION	0.0329167	0.186787	0.820322	1.58285	157	3
GOBP_POSITIVE_REGULATION_OF_ENDOTHELIAL_CELL_PROLIFERATION	0.033028	0.187239	0.369412	1.58118	136	28
GOBP_RESPONSE_TO_CADMIUM_ION	0.0330483	0.187239	0.449005	1.64325	142	17
GOBP_REGULATION_OF_SMALL_MOLECULE_METABOLIC_PROCESS	0.0331311	0.187561	-0.255148	-1.43884	212	109
GOBP_MATING_BEHAVIOR	0.0331996	0.187801	-0.577469	-1.60675	181	9
GOBP_MARGINAL_ZONE_B_CELL_DIFFERENTIATION	0.0333066	0.188259	0.98452	1.31345	165	1
GOBP_CYTOKINESIS	0.0334906	0.188708	0.414089	1.61768	141	21
GOBP_POSITIVE_REGULATION_OF_PEPTIDYL_LYSINE_ACETYLATION	0.0334421	0.188708	0.903376	1.50018	163	2
GOBP_REGULATION_OF_CD4_POSITIVE_ALPHA_BETA_T_CELL_ACTIVATION	0.0334511	0.188708	0.437967	1.62515	141	18
GOBP_RESPONSE_TO_CHROMATE	0.0334813	0.188708	-0.66262	-1.59714	180	6
GOBP_NUCLEOTIDE_BINDING_OLIGOMERIZATION_DOMAIN_CONTAINING_2_SIGNALING_PATHWAY	0.0336283	0.189336	0.595818	1.66389	151	8
GOBP_CELL_PROJECTION_MORPHOGENESIS	0.0337504	0.189875	0.215625	1.37856	115	137
GOBP_VIRAL_LIFE_CYCLE	0.0337938	0.189972	0.327543	1.54523	136	39
GOBP_EMBRYONIC_HEMOPOIESIS	0.0339583	0.1907	0.819393	1.58105	162	3
GOBP_T_CELL_CYTOKINE_PRODUCTION	0.0339761	0.1907	0.493962	1.64614	147	13
GOBP_C21_STEROID_HORMONE_BIOSYNTHETIC_PROCESS	0.0341116	0.191311	-0.601042	-1.60779	186	8
GOBP_POSITIVE_REGULATION_OF_INTERLEUKIN_1_BETA_PRODUCTION	0.034176	0.191482	0.42612	1.61638	145	19
GOBP_PROTEOLYSIS_INVOLVED_IN_PROTEIN_CATABOLIC_PROCESS	0.0341952	0.191482	0.235252	1.43042	122	106
GOBP_MAINTENANCE_OF_CELL_NUMBER	0.0342982	0.191911	0.350156	1.57339	140	33
GOBP_CD8_POSITIVE_ALPHA_BETA_T_CELL_DIFFERENTIATION	0.0346656	0.192178	0.901517	1.4971	169	2
GOBP_EMBRYONIC_PLACENTA_DEVELOPMENT	0.034629	0.192178	0.436881	1.62112	146	18
GOBP_ENDOTHELIUM_DEVELOPMENT	0.0345616	0.192178	0.299138	1.50422	135	49
GOBP_HAIR_FOLLICLE_CELL_PROLIFERATION	0.0346656	0.192178	0.901517	1.4971	169	2
GOBP_INDOLALKYLAMINE_METABOLIC_PROCESS	0.0345643	0.192178	-0.55713	-1.60647	189	10
GOBP_LAMELLIPODIUM_MORPHOGENESIS	0.0343777	0.192178	0.658605	1.64848	157	6
GOBP_LYMPHOCYTE_ANERGY	0.0346656	0.192178	0.901517	1.4971	169	2
GOBP_MESENCHYMAL_EPITHELIAL_CELL_SIGNALING	0.0345104	0.192178	0.983591	1.31221	171	1
GOBP_MESONEPHRIC_TUBULE_MORPHOGENESIS	0.034629	0.192178	0.436946	1.62136	146	18
GOBP_POSITIVE_REGULATION_OF_CD8_POSITIVE_ALPHA_BETA_T_CELL_ACTIVATION	0.0346656	0.192178	0.901517	1.4971	169	2
GOBP_POSITIVE_REGULATION_OF_CD8_POSITIVE_ALPHA_BETA_T_CELL_DIFFERENTIATION	0.0346656	0.192178	0.901517	1.4971	169	2
GOBP_REGULATION_OF_CD8_POSITIVE_ALPHA_BETA_T_CELL_DIFFERENTIATION	0.0346656	0.192178	0.901517	1.4971	169	2
GOBP_NEGATIVE_REGULATION_OF_SUPRAMOLECULAR_FIBER_ORGANIZATION	0.0348584	0.192361	0.35839	1.58102	143	31
GOBP_NEUROEPITHELIAL_CELL_DIFFERENTIATION	0.0348502	0.192361	0.542855	1.65994	156	10
GOBP_PLACENTA_BLOOD_VESSEL_DEVELOPMENT	0.0348129	0.192361	0.657761	1.64637	159	6
GOBP_RESPONSE_TO_XENOBIOTIC_STIMULUS	0.0347402	0.192361	0.222321	1.39602	120	125
GOBP_RIBOSOMAL_LARGE_SUBUNIT_ASSEMBLY	0.0348248	0.192361	0.621898	1.65193	157	7
GOBP_T_CELL_EXTRAVASATION	0.0348514	0.192361	0.746824	1.60109	162	4
GOBP_POSITIVE_REGULATION_OF_POST_TRANSLATIONAL_PROTEIN_MODIFICATION	0.0349057	0.192474	0.412471	1.61136	147	21
GOBP_NEGATIVE_REGULATION_OF_ORGAN_GROWTH	0.0349558	0.192604	0.556263	1.63176	157	9
GOBP_PROTEIN_CONTAINING_COMPLEX_ORGANIZATION	0.035014	0.192777	0.17473	1.27964	99	301
GOBP_RIBOSOMAL_SMALL_SUBUNIT_EXPORT_FROM_NUCLEUS	0.0350652	0.192912	0.745511	1.59828	163	4
GOBP_HEPATOCYTE_APOPTOTIC_PROCESS	0.035141	0.193182	0.698424	1.62995	161	5
GOBP_BASEMENT_MEMBRANE_ORGANIZATION	0.0352809	0.193509	0.524471	1.65351	156	11
GOBP_REGULATION_OF_FERMENTATION	0.0352773	0.193509	0.900836	1.49597	172	2
GOBP_VASCULAR_ENDOTHELIAL_GROWTH_FACTOR_PRODUCTION	0.0352778	0.193509	0.454958	1.62782	152	16
GOBP_ALCOHOL_BIOSYNTHETIC_PROCESS	0.0355466	0.194708	-0.334652	-1.53602	211	45
GOBP_CONNECTIVE_TISSUE_DEVELOPMENT	0.0355603	0.194708	0.251426	1.45371	131	85
GOBP_MORPHOGENESIS_OF_AN_EPITHELIAL_SHEET	0.0355805	0.194708	0.424976	1.61204	151	19
GOBP_NEGATIVE_REGULATION_OF_TRANSLATION	0.0356132	0.194739	0.410614	1.60411	150	21
GOBP_POSITIVE_REGULATION_OF_PROTEIN_ACETYLATION	0.0357066	0.195103	0.744035	1.59511	166	4
GOBP_REGULATION_OF_CALCIUM_MEDIATED_SIGNALING	0.0357962	0.195444	0.478571	1.63628	155	14
GOBP_CELL_MORPHOGENESIS_INVOLVED_IN_NEURON_DIFFERENTIATION	0.0358744	0.195719	0.233462	1.42539	127	108
GOBP_RESPONSE_TO_X_RAY	0.0359008	0.195719	0.654744	1.63881	164	6
GOBP_MONOATOMIC_CATION_TRANSPORT	0.0361016	0.196588	-0.208283	-1.34377	252	239
GOBP_NUCLEOBASE_CONTAINING_COMPOUND_TRANSPORT	0.0361268	0.196588	0.312365	1.52992	146	44
GOBP_REGULATION_OF_KIDNEY_DEVELOPMENT	0.0361419	0.196588	0.504166	1.63844	159	12
GOBP_SERTOLI_CELL_DEVELOPMENT	0.0362832	0.197208	0.592189	1.65375	163	8
GOBP_LEUKOCYTE_HOMEOSTASIS	0.0364842	0.197906	0.3854	1.57105	153	24
GOBP_METANEPHRIC_TUBULE_MORPHOGENESIS	0.0365008	0.197906	0.898421	1.49195	178	2
GOBP_MULTI_MULTICELLULAR_ORGANISM_PROCESS	0.0365213	0.197906	0.270402	1.47186	138	66
GOBP_REGULATION_OF_EOSINOPHIL_MIGRATION	0.0365008	0.197906	0.89935	1.4935	178	2
GOBP_CANONICAL_WNT_SIGNALING_PATHWAY	0.0366748	0.197995	0.315275	1.52254	149	42
GOBP_DE_NOVO_NAD_BIOSYNTHETIC_PROCESS_FROM_L_TRYPTOPHAN	0.0365965	0.197995	-0.624697	-1.59579	199	7
GOBP_MONOSACCHARIDE_BIOSYNTHETIC_PROCESS	0.0366661	0.197995	-0.368273	-1.5557	215	33
GOBP_NEGATIVE_REGULATION_OF_PHOSPHATIDYLINOSITOL_3_KINASE_PROTEIN_KINASE_B_SIGNAL_TRANSDUCTION	0.0366292	0.197995	0.52251	1.64732	162	11
GOBP_NEURON_CELLULAR_HOMEOSTASIS	0.036651	0.197995	-0.457824	-1.61671	210	18
GOBP_AGGRESOME_ASSEMBLY	0.0368555	0.198673	-0.891683	-1.43174	187	2
GOBP_COBALT_ION_TRANSPORT	0.0368526	0.198673	-0.982972	-1.31093	184	1
GOBP_C_X_C_CHEMOKINE_RECEPTOR_CXCR4_SIGNALING_PATHWAY	0.0370518	0.198689	-0.982663	-1.31051	185	1
GOBP_CHEMOKINE_C_X_C_MOTIF_LIGAND_12_SIGNALING_PATHWAY	0.0370518	0.198689	-0.982663	-1.31051	185	1
GOBP_CXCL12_ACTIVATED_CXCR4_SIGNALING_PATHWAY	0.0370518	0.198689	-0.982663	-1.31051	185	1
GOBP_HIGH_DENSITY_LIPOPROTEIN_PARTICLE_REMODELING	0.0369018	0.198689	-0.807311	-1.50393	191	3
GOBP_NADH_DEHYDROGENASE_COMPLEX_ASSEMBLY	0.0369292	0.198689	-0.554176	-1.59795	202	10
GOBP_POST_TRANSCRIPTIONAL_GENE_SILENCING	0.0370787	0.198689	0.521249	1.64335	164	11
GOBP_REGULATORY_NCRNA_MEDIATED_GENE_SILENCING	0.0370787	0.198689	0.521249	1.64335	164	11
GOBP_RESPONSE_TO_FLUID_SHEAR_STRESS	0.0369436	0.198689	0.47651	1.62923	160	14
GOBP_RESPONSE_TO_LEAD_ION	0.0372127	0.199259	-0.571411	-1.5899	203	9
GOBP_POSITIVE_REGULATION_OF_MORPHOGENESIS_OF_AN_EPITHELIUM	0.0372713	0.199425	0.50146	1.62965	164	12
GOBP_CD8_POSITIVE_ALPHA_BETA_T_CELL_ACTIVATION	0.0375	0.200055	0.809796	1.56253	179	3
GOBP_LIMB_BUD_FORMATION	0.0375	0.200055	0.809624	1.5622	179	3
GOBP_REGULATION_OF_CD8_POSITIVE_ALPHA_BETA_T_CELL_ACTIVATION	0.0375	0.200055	0.809796	1.56253	179	3
GOBP_TROPHOBLAST_CELL_MIGRATION	0.0374238	0.200055	0.653325	1.63526	171	6
GOBP_REGULATION_OF_TUMOR_NECROSIS_FACTOR_MEDIATED_SIGNALING_PATHWAY	0.0377528	0.201255	0.520263	1.64024	167	11
GOBP_GANGLIOSIDE_CATABOLIC_PROCESS	0.0378628	0.201544	-0.806397	-1.50223	196	3
GOBP_NEGATIVE_REGULATION_OF_EPITHELIAL_CELL_MIGRATION	0.0378448	0.201544	0.74087	1.58832	176	4
GOBP_REGULATION_OF_ANATOMICAL_STRUCTURE_SIZE	0.0380294	0.202282	0.219168	1.3842	131	128
GOBP_RESPONSE_TO_BLEOMYCIN	0.038122	0.202532	0.981424	1.30932	189	1
GOBP_STRIATED_MUSCLE_CELL_PROLIFERATION	0.0381327	0.202532	0.442341	1.61886	164	17
GOBP_INTESTINAL_EPITHELIAL_STRUCTURE_MAINTENANCE	0.0381779	0.202623	0.692431	1.61596	175	5
GOBP_RENAL_FILTRATION	0.0383203	0.20323	0.47495	1.6239	166	14
GOBP_NEGATIVE_REGULATION_OF_REGULATED_SECRETORY_PATHWAY	0.0383948	0.203264	0.691093	1.61284	176	5
GOBP_NEGATIVE_REGULATION_OF_URINE_VOLUME	0.0384394	0.203264	-0.805452	-1.50047	199	3
GOBP_POSITIVE_REGULATION_OF_ACTIN_FILAMENT_BASED_MOVEMENT	0.0384238	0.203264	-0.889519	-1.42827	195	2
GOBP_RESPONSE_TO_FLUORIDE	0.0384238	0.203264	-0.889749	-1.42864	195	2
GOBP_MEMBRANE_RAFT_ASSEMBLY	0.0386117	0.203492	0.690315	1.61103	177	5
GOBP_NEGATIVE_REGULATION_OF_TELOMERE_MAINTENANCE	0.0386117	0.203492	0.69039	1.6112	177	5
GOBP_NUCLEOSOME_ASSEMBLY	0.0386238	0.203492	0.535236	1.63664	173	10
GOBP_POSITIVE_REGULATION_OF_CALCIUM_ION_IMPORT	0.0386238	0.203492	0.535785	1.63832	173	10
GOBP_REGULATION_OF_ASTROCYTE_DIFFERENTIATION	0.0386517	0.203492	0.517938	1.63291	171	11
GOBP_SECONDARY_METABOLIC_PROCESS	0.0385283	0.203492	-0.430075	-1.58813	221	21
GOBP_REGULATION_OF_CELL_CELL_ADHESION_MEDIATED_BY_CADHERIN	0.0387293	0.203752	0.652116	1.63223	177	6
GOBP_LONG_CHAIN_FATTY_ACID_METABOLIC_PROCESS	0.0388055	0.203911	-0.337721	-1.53028	229	43
GOBP_POSITIVE_REGULATION_OF_CELL_CYCLE_CHECKPOINT	0.0388159	0.203911	-0.888913	-1.42729	197	2
GOBP_MEIOTIC_CELL_CYCLE	0.0390981	0.205095	0.377208	1.57703	162	26
GOBP_REGULATION_OF_HETEROTYPIC_CELL_CELL_ADHESION	0.0390784	0.205095	0.499384	1.6229	172	12
GOBP_POSITIVE_REGULATION_OF_G1_S_TRANSITION_OF_MITOTIC_CELL_CYCLE	0.0393258	0.205767	0.516274	1.62766	174	11
GOBP_REGULATION_OF_DNA_REPAIR	0.0393404	0.205767	0.432012	1.60305	166	18
GOBP_REGULATION_OF_LYMPHOCYTE_MIGRATION	0.0392882	0.205767	0.439742	1.60935	169	17
GOBP_RESPONSE_TO_MURAMYL_DIPEPTIDE	0.0392625	0.205767	0.688333	1.6064	180	5
GOBP_CHOLESTEROL_CATABOLIC_PROCESS	0.0394003	0.205791	-0.802964	-1.49584	204	3
GOBP_MESODERM_DEVELOPMENT	0.0394019	0.205791	0.392337	1.57623	165	23
GOBP_RETINOIC_ACID_METABOLIC_PROCESS	0.0394619	0.205955	-0.520814	-1.60218	219	12
GOBP_NEGATIVE_REGULATION_OF_LOCOMOTION	0.0395722	0.206089	0.259731	1.44936	147	73
GOBP_NEUROINFLAMMATORY_RESPONSE	0.0395778	0.206089	0.376116	1.57246	164	26
GOBP_OXALATE_TRANSPORT	0.0396001	0.206089	-0.887891	-1.42565	201	2
GOBP_RESPONSE_TO_MUSCLE_STRETCH	0.0396018	0.206089	0.585866	1.6361	178	8
GOBP_APOPTOTIC_PROCESS_INVOLVED_IN_DEVELOPMENT	0.039756	0.206594	0.497993	1.61838	175	12
GOBP_REGULATION_OF_DNA_DAMAGE_RESPONSE_SIGNAL_TRANSDUCTION_BY_P53_CLASS_MEDIATOR	0.0397336	0.206594	0.532371	1.62788	178	10
GOBP_EOSINOPHIL_CHEMOTAXIS	0.0399132	0.207262	0.686575	1.6023	183	5
GOBP_POSITIVE_REGULATION_OF_INTERLEUKIN_10_PRODUCTION	0.04	0.207345	0.514371	1.62166	177	11
GOBP_PROTEIN_INSERTION_INTO_MEMBRANE_FROM_INNER_SIDE	0.0400398	0.207345	-0.981424	-1.30886	200	1
GOBP_REGULATION_OF_FIBRINOLYSIS	0.0400442	0.207345	0.584374	1.63193	180	8
GOBP_REGULATION_OF_FIBROBLAST_GROWTH_FACTOR_RECEPTOR_SIGNALING_PATHWAY	0.0400442	0.207345	0.549761	1.61269	180	9
GOBP_SERINE_FAMILY_AMINO_ACID_BIOSYNTHETIC_PROCESS	0.0401313	0.207647	-0.568697	-1.58235	219	9
GOBP_ISOTYPE_SWITCHING_TO_IGE_ISOTYPES	0.0401713	0.207705	0.892295	1.48178	196	2
GOBP_REGULATION_OF_SEROTONIN_SECRETION	0.0402083	0.207748	0.805509	1.55426	192	3
GOBP_NEGATIVE_REGULATION_OF_CYTOKINE_PRODUCTION_INVOLVED_IN_IMMUNE_RESPONSE	0.0403996	0.208437	0.530422	1.62192	181	10
GOBP_REGULATION_OF_T_CELL_PROLIFERATION	0.0403991	0.208437	0.335194	1.54685	165	36
GOBP_REGULATION_OF_SYSTEMIC_ARTERIAL_BLOOD_PRESSURE_MEDIATED_BY_A_CHEMICAL_SIGNAL	0.0404595	0.208597	-0.39169	-1.54449	235	26
GOBP_SODIUM_ION_TRANSMEMBRANE_TRANSPORT	0.0405314	0.208819	-0.342718	-1.53648	240	41
GOBP_SENSORY_SYSTEM_DEVELOPMENT	0.0405813	0.208927	0.240477	1.41268	147	92
GOBP_POLYSACCHARIDE_CATABOLIC_PROCESS	0.040861	0.210217	-0.591348	-1.58185	223	8
GOBP_METANEPHRIC_NEPHRON_MORPHOGENESIS	0.0411227	0.211073	0.646832	1.61901	188	6
GOBP_MONOCARBOXYLIC_ACID_TRANSPORT	0.0411556	0.211073	-0.292375	-1.48095	254	66
GOBP_NEGATIVE_REGULATION_OF_CELL_MATRIX_ADHESION	0.0411466	0.211073	0.45533	1.58918	177	15
GOBP_POSITIVE_REGULATION_OF_SMOOTH_MUSCLE_CELL_MIGRATION	0.0412021	0.211073	0.348319	1.55144	169	32
GOBP_POSITIVE_REGULATION_OF_TRANSMEMBRANE_RECEPTOR_PROTEIN_SERINE_THREONINE_KINASE_SIGNALING_PATHWAY	0.0412153	0.211073	0.37634	1.55824	174	25
GOBP_REGULATION_OF_CELL_SHAPE	0.0412321	0.211073	0.337186	1.54202	169	35
GOBP_REGULATION_OF_RNA_STABILITY	0.0412221	0.211073	0.358925	1.55107	169	29
GOBP_ESTABLISHMENT_OF_SERTOLI_CELL_BARRIER	0.0414317	0.211794	0.684619	1.59773	190	5
GOBP_POSITIVE_REGULATION_OF_APOPTOTIC_PROCESS_INVOLVED_IN_DEVELOPMENT	0.0414317	0.211794	0.68457	1.59762	190	5
GOBP_REGULATION_OF_LIPID_CATABOLIC_PROCESS	0.0414787	0.211885	-0.426759	-1.57589	238	21
GOBP_INTERLEUKIN_11_MEDIATED_SIGNALING_PATHWAY	0.0418026	0.213238	0.890369	1.47858	204	2
GOBP_REGULATION_OF_METALLOENDOPEPTIDASE_ACTIVITY	0.0418026	0.213238	0.890369	1.47858	204	2
GOBP_POSITIVE_REGULATION_OF_DNA_RECOMBINATION	0.0419534	0.213856	0.52686	1.61103	188	10
GOBP_NEGATIVE_REGULATION_OF_GAMMA_AMINOBUTYRIC_ACID_SECRETION	0.0422311	0.214967	-0.980805	-1.30804	211	1
GOBP_POSITIVE_REGULATION_OF_UTERINE_SMOOTH_MUSCLE_CONTRACTION	0.0422311	0.214967	-0.980805	-1.30804	211	1
GOBP_REGULATION_OF_GLYCOGEN_METABOLIC_PROCESS	0.0423203	0.21527	-0.586892	-1.56993	231	8
GOBP_MAINTENANCE_OF_LOCATION	0.042454	0.215646	0.306313	1.48945	172	43
GOBP_REGULATION_OF_EPITHELIAL_CELL_APOPTOTIC_PROCESS	0.0424256	0.215646	0.446189	1.59644	183	16
GOBP_CARBOHYDRATE_TRANSPORT	0.0425176	0.215763	-0.346412	-1.52413	253	38
GOBP_REGULATION_OF_SMALL_GTPASE_MEDIATED_SIGNAL_TRANSDUCTION	0.0425367	0.215763	0.283553	1.45324	164	53
GOBP_CELLULAR_RESPONSE_TO_VASCULAR_ENDOTHELIAL_GROWTH_FACTOR_STIMULUS	0.0426961	0.21627	0.372703	1.55819	177	26
GOBP_REGULATION_OF_MYELOID_LEUKOCYTE_MEDIATED_IMMUNITY	0.0426966	0.21627	0.512721	1.61646	189	11
GOBP_REGULATION_OF_BONE_REMODELING	0.0428868	0.217081	0.445013	1.59223	185	16
GOBP_POSITIVE_REGULATION_OF_MONOCYTE_DIFFERENTIATION	0.0429501	0.217249	0.681727	1.59098	197	5
GOBP_SERTOLI_CELL_DIFFERENTIATION	0.0430633	0.217669	0.524746	1.60456	193	10
GOBP_L_KYNURENINE_METABOLIC_PROCESS	0.0431925	0.217864	-0.738227	-1.53309	229	4
GOBP_NEGATIVE_REGULATION_OF_MONONUCLEAR_CELL_MIGRATION	0.0431839	0.217864	-0.617524	-1.57747	235	7
GOBP_REGULATION_OF_RESPONSE_TO_CYTOKINE_STIMULUS	0.0431411	0.217864	0.34423	1.53323	177	32
GOBP_HEPATIC_STELLATE_CELL_ACTIVATION	0.0433839	0.218677	0.681051	1.58941	199	5
GOBP_NEGATIVE_REGULATION_OF_AXON_EXTENSION	0.0434208	0.21871	0.607985	1.61497	196	7
GOBP_HORMONE_BIOSYNTHETIC_PROCESS	0.0435242	0.218773	-0.456062	-1.5755	246	17
GOBP_PERICYTE_CELL_DIFFERENTIATION	0.0435161	0.218773	0.639453	1.60054	199	6
GOBP_TRANSLATION_AT_SYNAPSE	0.0435161	0.218773	0.63938	1.60036	199	6
GOBP_PROTEASOME_ASSEMBLY	0.0436378	0.219191	0.888887	1.47612	213	2
GOBP_ATP_SYNTHESIS_COUPLED_ELECTRON_TRANSPORT	0.0437796	0.219751	-0.584501	-1.56354	239	8
GOBP_REGULATION_OF_RECEPTOR_SIGNALING_PATHWAY_VIA_STAT	0.0438679	0.220041	0.399187	1.55947	185	21
GOBP_COBALAMIN_METABOLIC_PROCESS	0.0441315	0.220615	-0.736597	-1.5297	234	4
GOBP_COLUMNAR_CUBOIDAL_EPITHELIAL_CELL_DEVELOPMENT	0.044082	0.220615	0.607211	1.61292	199	7
GOBP_EMBRYONIC_SKELETAL_SYSTEM_MORPHOGENESIS	0.0440518	0.220615	0.427752	1.58724	186	18
GOBP_HEART_GROWTH	0.0441353	0.220615	0.370869	1.55053	183	26
GOBP_LENS_DEVELOPMENT_IN_CAMERA_TYPE_EYE	0.0440518	0.220615	0.427806	1.58744	186	18
GOBP_NEUTROPHIL_ACTIVATION	0.0442738	0.221154	0.494488	1.60699	195	12
GOBP_NEGATIVE_REGULATION_OF_PRODUCTION_OF_MOLECULAR_MEDIATOR_OF_IMMUNE_RESPONSE	0.0443067	0.221166	0.480553	1.60145	192	13
GOBP_NEGATIVE_REGULATION_OF_BLOOD_VESSEL_ENDOTHELIAL_CELL_MIGRATION	0.044469	0.221822	0.578763	1.61626	200	8
GOBP_NEGATIVE_REGULATION_OF_SMOOTH_MUSCLE_CELL_MIGRATION	0.0444997	0.221822	0.494338	1.6065	196	12
GOBP_CELLULAR_COMPONENT_ASSEMBLY_INVOLVED_IN_MORPHOGENESIS	0.0447761	0.223046	0.376763	1.53584	188	24
GOBP_REGULATION_OF_PROTEIN_SUMOYLATION	0.0451144	0.224576	0.728508	1.56182	210	4
GOBP_POSITIVE_REGULATION_OF_PROTEIN_LOCALIZATION_TO_CHROMOSOME_TELOMERIC_REGION	0.0452083	0.224734	0.799759	1.54317	216	3
GOBP_REGULATION_OF_PROTEIN_LOCALIZATION_TO_CHROMOSOME_TELOMERIC_REGION	0.0452083	0.224734	0.799759	1.54317	216	3
GOBP_POSITIVE_REGULATION_OF_OSTEOBLAST_PROLIFERATION	0.0452692	0.224882	0.886343	1.4719	221	2
GOBP_POSITIVE_REGULATION_OF_HETEROTYPIC_CELL_CELL_ADHESION	0.0454045	0.225398	0.605224	1.60764	205	7
GOBP_CELLULAR_RESPIRATION	0.0455615	0.226023	-0.342082	-1.51464	270	39
GOBP_BRANCHING_INVOLVED_IN_LABYRINTHINE_LAYER_MORPHOGENESIS	0.045677	0.22644	0.886033	1.47138	223	2
GOBP_TRIGLYCERIDE_METABOLIC_PROCESS	0.0457794	0.226792	-0.362624	-1.51548	268	32
GOBP_CGMP_METABOLIC_PROCESS	0.0458216	0.226845	-0.734533	-1.52541	243	4
GOBP_REGULATION_OF_TRIGLYCERIDE_CATABOLIC_PROCESS	0.0459855	0.227501	-0.683194	-1.54221	247	5
GOBP_REGULATION_OF_MITOTIC_CELL_CYCLE_PHASE_TRANSITION	0.0460186	0.227508	0.275994	1.44716	177	57
GOBP_REGULATION_OF_PROTEIN_POLYMERIZATION	0.0461045	0.227777	0.310868	1.48758	186	41
GOBP_GLIAL_CELL_DERIVED_NEUROTROPHIC_FACTOR_RECEPTOR_SIGNALING_PATHWAY	0.0461835	0.228011	0.726661	1.55786	215	4
GOBP_POSITIVE_REGULATION_OF_THE_FORCE_OF_HEART_CONTRACTION	0.0462151	0.228012	-0.978947	-1.30556	231	1
GOBP_RESPONSE_TO_CORTICOSTERONE	0.0462861	0.228206	0.603682	1.60354	209	7
GOBP_EMBRYO_IMPLANTATION	0.0464632	0.228436	0.44936	1.56835	200	15
GOBP_MEMBRANE_PROTEIN_ECTODOMAIN_PROTEOLYSIS	0.0463929	0.228436	0.520148	1.5905	208	10
GOBP_REGULATION_OF_CELL_SUBSTRATE_JUNCTION_ORGANIZATION	0.0465227	0.228436	0.384567	1.54501	195	23
GOBP_REGULATION_OF_VIRAL_GENOME_REPLICATION	0.0464632	0.228436	0.44917	1.56768	200	15
GOBP_RRNA_TRANSCRIPTION	0.0465065	0.228436	0.60295	1.6016	210	7
GOBP_STEROL_HOMEOSTASIS	0.0464598	0.228436	-0.38677	-1.52509	270	26
GOBP_ENDOCARDIAL_CUSHION_MORPHOGENESIS	0.0469027	0.228437	0.576056	1.6087	211	8
GOBP_FAS_SIGNALING_PATHWAY	0.0467496	0.228437	0.97678	1.30312	232	1
GOBP_GLYCINE_METABOLIC_PROCESS	0.0466983	0.228437	-0.578256	-1.54683	255	8
GOBP_HORMONE_TRANSPORT	0.0468062	0.228437	0.232279	1.39683	169	101
GOBP_IMPORT_INTO_THE_MITOCHONDRION	0.0466983	0.228437	-0.561571	-1.56252	255	9
GOBP_MAST_CELL_ACTIVATION_INVOLVED_IN_IMMUNE_RESPONSE	0.0467269	0.228437	0.60246	1.6003	211	7
GOBP_NEGATIVE_REGULATION_OF_BEHAVIOR	0.0467999	0.228437	-0.643094	-1.55008	252	6
GOBP_NEGATIVE_REGULATION_OF_MYELOID_CELL_DIFFERENTIATION	0.0467753	0.228437	0.389558	1.54594	197	22
GOBP_NEUTROPHIL_DIFFERENTIATION	0.046875	0.228437	0.795614	1.53517	224	3
GOBP_POSITIVE_REGULATION_OF_STRESS_FIBER_ASSEMBLY	0.046832	0.228437	0.476695	1.5886	203	13
GOBP_REGULATION_OF_CARDIAC_EPITHELIAL_TO_MESENCHYMAL_TRANSITION	0.0467798	0.228437	0.635659	1.59104	214	6
GOBP_SENSORY_PERCEPTION_OF_LIGHT_STIMULUS	0.0468587	0.228437	-0.419353	-1.54854	269	21
GOBP_ATRIAL_SEPTUM_MORPHOGENESIS	0.0470833	0.228695	0.79368	1.53144	225	3
GOBP_GLAND_DEVELOPMENT	0.0470756	0.228695	0.219176	1.36391	164	120
GOBP_NEGATIVE_REGULATION_OF_ERBB_SIGNALING_PATHWAY	0.0471239	0.228695	0.575156	1.60619	212	8
GOBP_NEGATIVE_REGULATION_OF_MEIOTIC_NUCLEAR_DIVISION	0.0471044	0.228695	0.88366	1.46744	230	2
GOBP_REGULATION_OF_DNA_BINDING	0.0471458	0.228695	0.429678	1.57252	203	17
GOBP_T_HELPER_17_CELL_DIFFERENTIATION	0.0471239	0.228695	0.541255	1.58774	212	9
GOBP_POSITIVE_REGULATION_OF_INFLAMMATORY_RESPONSE	0.0471883	0.228747	0.30577	1.47665	192	42
GOBP_RESPONSE_TO_TOXIC_SUBSTANCE	0.0473782	0.229514	0.256174	1.41917	177	71
GOBP_POSITIVE_REGULATION_OF_HOMOTYPIC_CELL_CELL_ADHESION	0.0475054	0.229976	0.675033	1.57536	218	5
GOBP_POSITIVE_REGULATION_OF_RELEASE_OF_SEQUESTERED_CALCIUM_ION_INTO_CYTOSOL	0.0476086	0.230321	0.601231	1.59703	215	7
GOBP_CELLULAR_RESPONSE_TO_GLUCOSE_STARVATION	0.0477502	0.230388	0.475242	1.58376	207	13
GOBP_MAINTENANCE_OF_PROTEIN_LOCATION	0.0477283	0.230388	0.461788	1.57889	207	14
GOBP_NEGATIVE_REGULATION_OF_PROTEIN_SECRETION	0.0476599	0.230388	-0.385779	-1.52118	277	26
GOBP_POSITIVE_REGULATION_OF_RAC_PROTEIN_SIGNAL_TRANSDUCTION	0.0477083	0.230388	0.792157	1.5285	228	3
GOBP_PYRIMIDINE_NUCLEOSIDE_CATABOLIC_PROCESS	0.0478873	0.230741	-0.731144	-1.51838	254	4
GOBP_PYRIMIDINE_NUCLEOSIDE_METABOLIC_PROCESS	0.0478873	0.230741	-0.731144	-1.51838	254	4
GOBP_BILE_ACID_AND_BILE_SALT_TRANSPORT	0.0480156	0.231205	-0.482512	-1.56263	270	14
GOBP_HEART_TRABECULA_FORMATION	0.0481078	0.231495	0.723619	1.55134	224	4
GOBP_SERINE_FAMILY_AMINO_ACID_CATABOLIC_PROCESS	0.0481576	0.23158	-0.576792	-1.54292	263	8
GOBP_REGULATION_OF_REPRODUCTIVE_PROCESS	0.0483473	0.232337	0.314982	1.48597	195	39
GOBP_AMP_CATABOLIC_PROCESS	0.0485354	0.233086	0.722963	1.54993	226	4
GOBP_OXYGEN_METABOLIC_PROCESS	0.0486179	0.233327	-0.876432	-1.40725	247	2
GOBP_FIBROBLAST_GROWTH_FACTOR_PRODUCTION	0.04875	0.233806	0.790629	1.52555	233	3
GOBP_POSITIVE_REGULATION_OF_RECEPTOR_MEDIATED_ENDOCYTOSIS	0.0488981	0.23436	0.473865	1.57917	212	13
GOBP_PULMONARY_VALVE_DEVELOPMENT	0.0490239	0.234807	0.671514	1.56715	225	5
GOBP_CENTROSOME_DUPLICATION	0.0491123	0.234919	0.4352	1.55712	212	16
GOBP_OVARIAN_FOLLICLE_DEVELOPMENT	0.0491123	0.234919	0.435271	1.55738	212	16
GOBP_PYRIMIDINE_DEOXYRIBONUCLEOTIDE_METABOLIC_PROCESS	0.0491715	0.235046	-0.52534	-1.57079	272	11
GOBP_BRANCHING_MORPHOGENESIS_OF_AN_EPITHELIAL_TUBE	0.049294	0.235476	0.281857	1.43864	191	52
GOBP_EXIT_FROM_MITOSIS	0.0493363	0.235522	0.538623	1.58002	222	9
GOBP_NEGATIVE_REGULATION_OF_INTERLEUKIN_12_PRODUCTION	0.0493906	0.235626	0.722432	1.5488	230	4
GOBP_BRONCHUS_DEVELOPMENT	0.0495833	0.235729	0.789343	1.52307	237	3
GOBP_ERYTHROCYTE_HOMEOSTASIS	0.0494665	0.235729	0.352967	1.52533	203	29
GOBP_MUSCLE_HYPERTROPHY	0.0496084	0.235729	0.38119	1.53145	208	23
GOBP_POSITIVE_REGULATION_OF_CELL_PROLIFERATION_IN_BONE_MARROW	0.0496044	0.235729	0.721413	1.54661	231	4
GOBP_POSITIVE_REGULATION_OF_NF_KAPPAB_TRANSCRIPTION_FACTOR_ACTIVITY	0.0495143	0.235729	0.373755	1.52358	208	24
GOBP_TRACHEA_DEVELOPMENT	0.0495833	0.235729	0.789343	1.52307	237	3
GOBP_MRNA_EXPORT_FROM_NUCLEUS	0.0496629	0.235834	0.504247	1.58974	220	11
GOBP_INTERKINETIC_NUCLEAR_MIGRATION	0.0497553	0.236117	0.881045	1.4631	243	2
GOBP_ALDEHYDE_CATABOLIC_PROCESS	0.0497942	0.236146	-0.874884	-1.40477	253	2
GOBP_NEGATIVE_REGULATION_OF_CARDIAC_MUSCLE_CELL_PROLIFERATION	0.0503254	0.238352	0.669756	1.56305	231	5
GOBP_SEROTONIN_SECRETION	0.0503254	0.238352	0.669936	1.56347	231	5
GOBP_ADENYLATE_CYCLASE_INHIBITING_G_PROTEIN_COUPLED_RECEPTOR_SIGNALING_PATHWAY	0.0504819	0.238753	0.459318	1.57045	219	14
GOBP_MITOTIC_METAPHASE_CHROMOSOME_ALIGNMENT	0.0504787	0.238753	0.631628	1.58095	231	6
GOBP_MULTICELLULAR_ORGANISMAL_LEVEL_WATER_HOMEOSTASIS	0.050529	0.238753	-0.558196	-1.55313	276	9
GOBP_NEGATIVE_REGULATION_OF_TYPE_I_INTERFERON_PRODUCTION	0.0505423	0.238753	0.669534	1.56253	232	5
GOBP_AXIAL_MESODERM_DEVELOPMENT	0.0507624	0.238855	0.974613	1.30023	252	1
GOBP_AXIAL_MESODERM_MORPHOGENESIS	0.0507624	0.238855	0.974613	1.30023	252	1
GOBP_NOTOCHORD_FORMATION	0.0507624	0.238855	0.974613	1.30023	252	1
GOBP_NOTOCHORD_MORPHOGENESIS	0.0507624	0.238855	0.974613	1.30023	252	1
GOBP_REGULATION_OF_LIPID_METABOLIC_PROCESS	0.0507213	0.238855	-0.246615	-1.39518	326	111
GOBP_RETINAL_ROD_CELL_DIFFERENTIATION	0.050625	0.238855	0.787963	1.52041	242	3
GOBP_MITOCHONDRIAL_RIBOSOME_ASSEMBLY	0.0507968	0.238861	-0.976471	-1.30226	254	1
GOBP_POSITIVE_REGULATION_OF_T_HELPER_1_TYPE_IMMUNE_RESPONSE	0.0508873	0.239131	0.720174	1.54395	237	4
GOBP_NEURON_PROJECTION_REGENERATION	0.0509434	0.239238	0.393573	1.53754	215	21
GOBP_PROTEIN_LOCALIZATION_TO_ORGANELLE	0.0510638	0.239648	0.196446	1.30369	167	167
GOBP_REGULATION_OF_NEUROTRANSMITTER_RECEPTOR_LOCALIZATION_TO_POSTSYNAPTIC_SPECIALIZATION_MEMBRANE	0.0512394	0.240316	-0.636933	-1.53523	276	6
GOBP_ENDOSOME_TO_PLASMA_MEMBRANE_PROTEIN_TRANSPORT	0.0514583	0.240873	0.786572	1.51772	246	3
GOBP_REACTIVE_OXYGEN_SPECIES_METABOLIC_PROCESS	0.0514069	0.240873	0.251724	1.4142	189	76
GOBP_REGULATION_OF_T_HELPER_1_CELL_DIFFERENTIATION	0.0514583	0.240873	0.786849	1.51826	246	3
GOBP_NEGATIVE_REGULATION_OF_PROTEIN_MODIFICATION_PROCESS	0.051495	0.240889	0.228615	1.37604	185	102
GOBP_T_CELL_LINEAGE_COMMITMENT	0.0515487	0.240983	0.569886	1.59147	232	8
GOBP_ESTABLISHMENT_OF_MEIOTIC_SPINDLE_LOCALIZATION	0.0517657	0.241248	0.974303	1.29982	257	1
GOBP_FOLLICLE_STIMULATING_HORMONE_SIGNALING_PATHWAY	0.0517657	0.241248	0.974303	1.29982	257	1
GOBP_POSITIVE_REGULATION_OF_EXTRACELLULAR_MATRIX_ORGANIZATION	0.0517799	0.241248	0.444717	1.55214	223	15
GOBP_POSITIVE_REGULATION_OF_INOSITOL_TRISPHOSPHATE_BIOSYNTHETIC_PROCESS	0.0517657	0.241248	0.974303	1.29982	257	1
GOBP_T_HELPER_2_CELL_DIFFERENTIATION	0.0517842	0.241248	0.630331	1.57771	237	6
GOBP_TRIGLYCERIDE_CATABOLIC_PROCESS	0.0518059	0.241248	-0.572987	-1.53274	283	8
GOBP_T_CELL_PROLIFERATION_INVOLVED_IN_IMMUNE_RESPONSE	0.0519564	0.241793	0.718617	1.54062	242	4
GOBP_NEGATIVE_REGULATION_OF_COMPLEMENT_ACTIVATION_CLASSICAL_PATHWAY	0.0521912	0.242261	-0.975542	-1.30102	261	1
GOBP_NEGATIVE_REGULATION_OF_HUMORAL_IMMUNE_RESPONSE_MEDIATED_BY_CIRCULATING_IMMUNOGLOBULIN	0.0521912	0.242261	-0.975542	-1.30102	261	1
GOBP_REGULATION_OF_THYMOCYTE_MIGRATION	0.0521669	0.242261	0.973994	1.29941	259	1
GOBP_THYMOCYTE_MIGRATION	0.0521669	0.242261	0.973994	1.29941	259	1
GOBP_REGULATION_OF_ATP_BIOSYNTHETIC_PROCESS	0.0522372	0.242319	0.595944	1.58299	236	7
GOBP_TETRAHYDROBIOPTERIN_METABOLIC_PROCESS	0.0523944	0.242892	-0.723582	-1.50267	278	4
GOBP_RESPONSE_TO_STEROID_HORMONE	0.0525323	0.243375	0.242231	1.40054	194	85
GOBP_POSITIVE_REGULATION_OF_NEUTROPHIL_APOPTOTIC_PROCESS	0.052814	0.244523	0.877361	1.45698	258	2
GOBP_SEXUAL_REPRODUCTION	0.052879	0.244667	0.204283	1.32578	179	147
GOBP_CHONDROCYTE_DEVELOPMENT	0.0529284	0.244739	0.666187	1.55472	243	5
GOBP_MESODERMAL_CELL_FATE_COMMITMENT	0.0531701	0.245542	0.973684	1.29899	264	1
GOBP_ORGANIC_HYDROXY_COMPOUND_TRANSPORT	0.0531546	0.245542	-0.259765	-1.40653	336	89
GOBP_NEGATIVE_REGULATION_OF_UBIQUITIN_PROTEIN_TRANSFERASE_ACTIVITY	0.0532393	0.245604	0.717214	1.53761	248	4
GOBP_POSITIVE_REGULATION_OF_HYDROLASE_ACTIVITY	0.0532515	0.245604	0.299969	1.4586	216	43
GOBP_CENTRAL_NERVOUS_SYSTEM_VASCULOGENESIS	0.0537721	0.246586	0.973375	1.29858	267	1
GOBP_CILIUM_OR_FLAGELLUM_DEPENDENT_CELL_MOTILITY	0.0537355	0.246586	-0.405576	-1.52173	309	22
GOBP_ERBB3_SIGNALING_PATHWAY	0.0537721	0.246586	0.973375	1.29858	267	1
GOBP_GROWTH_PLATE_CARTILAGE_DEVELOPMENT	0.0535596	0.246586	0.593396	1.57622	242	7
GOBP_NEGATIVE_REGULATION_OF_FIBROBLAST_GROWTH_FACTOR_RECEPTOR_SIGNALING_PATHWAY	0.0537424	0.246586	0.627597	1.57086	246	6
GOBP_POSITIVE_REGULATION_OF_MAMMARY_GLAND_EPITHELIAL_CELL_PROLIFERATION	0.0537721	0.246586	0.973375	1.29858	267	1
GOBP_REGULATION_OF_OXIDOREDUCTASE_ACTIVITY	0.0537445	0.246586	-0.44446	-1.53542	304	17
GOBP_REGULATION_OF_PROTEIN_LOCALIZATION_TO_ENDOPLASMIC_RETICULUM	0.0537721	0.246586	0.973375	1.29858	267	1
GOBP_RIBOSOMAL_LARGE_SUBUNIT_EXPORT_FROM_NUCLEUS	0.0535792	0.246586	0.665408	1.5529	246	5
GOBP_CYSTEINE_METABOLIC_PROCESS	0.0539799	0.247244	-0.603405	-1.5414	294	7
GOBP_RESPONSE_TO_NOREPINEPHRINE	0.0539841	0.247244	-0.974923	-1.30019	270	1
GOBP_NEGATIVE_REGULATION_OF_PHOSPHORUS_METABOLIC_PROCESS	0.0541137	0.247681	0.231114	1.38312	195	99
GOBP_MUCOSA_ASSOCIATED_LYMPHOID_TISSUE_DEVELOPMENT	0.0544991	0.249265	-0.870548	-1.39781	277	2
GOBP_REGULATION_OF_VITAMIN_METABOLIC_PROCESS	0.0545288	0.249265	-0.602918	-1.54016	297	7
GOBP_POSITIVE_REGULATION_OF_LIPOPROTEIN_PARTICLE_CLEARANCE	0.0546493	0.249569	0.875503	1.4539	267	2
GOBP_POSITIVE_REGULATION_OF_MITOTIC_NUCLEAR_DIVISION	0.0546646	0.249569	0.477714	1.55248	241	12
GOBP_RESPONSE_TO_ESTRADIOL	0.0547312	0.249715	0.331714	1.49053	224	33
GOBP_NEGATIVE_REGULATION_OF_NERVOUS_SYSTEM_DEVELOPMENT	0.0548752	0.250214	0.361929	1.49857	232	25
GOBP_MEGAKARYOCYTE_DIFFERENTIATION	0.0552719	0.251864	0.509079	1.55666	248	10
GOBP_CERAMIDE_CATABOLIC_PROCESS	0.0554422	0.251975	-0.673576	-1.5205	298	5
GOBP_FLUID_TRANSPORT	0.055426	0.251975	-0.504613	-1.55234	308	12
GOBP_MACROPHAGE_ACTIVATION	0.055461	0.251975	0.331185	1.48815	227	33
GOBP_PROTEIN_LOCALIZATION_TO_CELL_CELL_JUNCTION	0.0555056	0.251975	0.496623	1.56571	246	11
GOBP_PROTEIN_O_LINKED_GLYCOSYLATION_VIA_THREONINE	0.0553785	0.251975	-0.973375	-1.29813	277	1
GOBP_REGULATION_OF_SYSTEMIC_ARTERIAL_BLOOD_PRESSURE_BY_RENIN_ANGIOTENSIN	0.0554968	0.251975	-0.465901	-1.54612	314	15
GOBP_LACTATE_METABOLIC_PROCESS	0.0556277	0.25237	-0.673303	-1.51988	299	5
GOBP_COLLAGEN_FIBRIL_ORGANIZATION	0.0557097	0.252549	0.43965	1.53445	240	15
GOBP_MYOFIBROBLAST_CONTRACTION	0.0557371	0.252549	-0.782879	-1.45842	289	3
GOBP_T_HELPER_17_TYPE_IMMUNE_RESPONSE	0.0557851	0.252608	0.464626	1.54838	242	13
GOBP_CALCIUM_MEDIATED_SIGNALING	0.0560136	0.253483	0.347196	1.50038	230	29
GOBP_CORTICAL_ACTIN_CYTOSKELETON_ORGANIZATION	0.0561947	0.253826	0.530299	1.5556	253	9
GOBP_EOSINOPHIL_DIFFERENTIATION	0.0561798	0.253826	0.971517	1.2961	279	1
GOBP_NEGATIVE_REGULATION_OF_LIPOPOLYSACCHARIDE_MEDIATED_SIGNALING_PATHWAY	0.0561798	0.253826	0.971517	1.2961	279	1
GOBP_CELLULAR_RESPONSE_TO_UV	0.0565371	0.255053	0.412593	1.53099	239	18
GOBP_VITAMIN_TRANSPORT	0.0565089	0.255053	-0.403149	-1.51262	325	22
GOBP_REGULATION_OF_PROTEIN_LOCALIZATION_TO_NUCLEUS	0.0566538	0.25542	0.351102	1.50281	234	28
GOBP_NEGATIVE_REGULATION_OF_GENE_EXPRESSION_EPIGENETIC	0.0568128	0.255538	0.398224	1.53427	240	20
GOBP_PEPTIDYL_THREONINE_DEPHOSPHORYLATION	0.0568923	0.255538	0.872716	1.44927	278	2
GOBP_REGULATION_OF_RESPIRATORY_BURST_INVOLVED_IN_INFLAMMATORY_RESPONSE	0.0568923	0.255538	0.872716	1.44927	278	2
GOBP_RENAL_SYSTEM_VASCULATURE_DEVELOPMENT	0.0568655	0.255538	0.438358	1.52995	245	15
GOBP_RESPIRATORY_BURST_INVOLVED_IN_DEFENSE_RESPONSE	0.0568923	0.255538	0.872716	1.44927	278	2
GOBP_RESPIRATORY_BURST_INVOLVED_IN_INFLAMMATORY_RESPONSE	0.0568923	0.255538	0.872716	1.44927	278	2
GOBP_RNA_3_END_PROCESSING	0.0570796	0.256219	0.56314	1.57263	257	8
GOBP_ACYLGLYCEROL_TRANSPORT	0.0571713	0.256312	-0.972755	-1.2973	286	1
GOBP_LENS_FIBER_CELL_DIFFERENTIATION	0.0571493	0.256312	0.474527	1.54212	252	12
GOBP_ALLANTOIN_METABOLIC_PROCESS	0.0577007	0.256554	0.661978	1.54489	265	5
GOBP_CELL_CYCLE_CHECKPOINT_SIGNALING	0.0574413	0.256554	0.374934	1.50631	241	23
GOBP_DGMP_METABOLIC_PROCESS	0.0577007	0.256554	0.661978	1.54489	265	5
GOBP_INTERLEUKIN_1_BETA_PRODUCTION	0.0574406	0.256554	0.333139	1.48383	236	32
GOBP_INTRINSIC_APOPTOTIC_SIGNALING_PATHWAY_BY_P53_CLASS_MEDIATOR	0.0573502	0.256554	0.404328	1.53372	244	19
GOBP_KIDNEY_MESENCHYME_DEVELOPMENT	0.0577007	0.256554	0.662089	1.54515	265	5
GOBP_METANEPHRIC_MESENCHYME_DEVELOPMENT	0.0577007	0.256554	0.662089	1.54515	265	5
GOBP_NAD_METABOLIC_PROCESS	0.0577229	0.256554	-0.452113	-1.53032	326	16
GOBP_POSITIVE_REGULATION_OF_B_CELL_APOPTOTIC_PROCESS	0.0573002	0.256554	0.872097	1.44824	280	2
GOBP_POSITIVE_REGULATION_OF_BMP_SIGNALING_PATHWAY	0.0576588	0.256554	0.622016	1.55689	264	6
GOBP_POSITIVE_REGULATION_OF_LEUKOCYTE_CELL_CELL_ADHESION	0.057489	0.256554	0.275974	1.4144	222	53
GOBP_PURINE_DEOXYRIBONUCLEOSIDE_MONOPHOSPHATE_CATABOLIC_PROCESS	0.0577007	0.256554	0.661978	1.54489	265	5
GOBP_PURINE_DEOXYRIBONUCLEOTIDE_CATABOLIC_PROCESS	0.0577007	0.256554	0.661978	1.54489	265	5
GOBP_REGULATION_OF_ENDOTHELIAL_TUBE_MORPHOGENESIS	0.0577083	0.256554	0.778784	1.5027	276	3
GOBP_POLYAMINE_TRANSPORT	0.0578404	0.256918	-0.717075	-1.48916	307	4
GOBP_NEGATIVE_REGULATION_OF_SMOOTH_MUSCLE_CONTRACTION	0.0578764	0.25692	0.621581	1.55581	265	6
GOBP_COMPLEMENT_RECEPTOR_MEDIATED_SIGNALING_PATHWAY	0.0581569	0.257726	0.710816	1.52389	271	4
GOBP_MUSCLE_CELL_APOPTOTIC_PROCESS	0.058165	0.257726	0.320215	1.47772	238	36
GOBP_NEUTROPHIL_ACTIVATION_INVOLVED_IN_IMMUNE_RESPONSE	0.058094	0.257726	0.621395	1.55534	266	6
GOBP_NEGATIVE_REGULATION_OF_REPRODUCTIVE_PROCESS	0.0582524	0.257955	0.437005	1.52523	251	15
GOBP_NEGATIVE_REGULATION_OF_MUSCLE_CONTRACTION	0.0584071	0.258481	0.561707	1.56863	263	8
GOBP_MITOTIC_SISTER_CHROMATID_SEGREGATION	0.0585658	0.258549	0.426082	1.5245	253	16
GOBP_NEGATIVE_REGULATION_OF_OXIDOREDUCTASE_ACTIVITY	0.0585915	0.258549	-0.715859	-1.48663	311	4
GOBP_POSITIVE_REGULATION_OF_METALLOPEPTIDASE_ACTIVITY	0.0585417	0.258549	0.777676	1.50056	280	3
GOBP_REGULATION_OF_TYPE_2_IMMUNE_RESPONSE	0.0586016	0.258549	0.504849	1.54372	263	10
GOBP_TYROSINE_CATABOLIC_PROCESS	0.0585915	0.258549	-0.715835	-1.48658	311	4
GOBP_BIOMINERAL_TISSUE_DEVELOPMENT	0.0588089	0.259167	0.287055	1.42178	236	46
GOBP_COMPLEMENT_ACTIVATION	0.0588341	0.259167	-0.500357	-1.53925	327	12
GOBP_POSITIVE_REGULATION_OF_ANIMAL_ORGAN_MORPHOGENESIS	0.0588495	0.259167	0.585848	1.55617	266	7
GOBP_REGULATION_OF_CELL_CYCLE_PHASE_TRANSITION	0.0590456	0.259872	0.249181	1.39217	218	74
GOBP_OSTEOBLAST_DIFFERENTIATION	0.0590838	0.259882	0.267538	1.40886	226	58
GOBP_AMIDE_CATABOLIC_PROCESS	0.0593722	0.260646	-0.499399	-1.5363	330	12
GOBP_CELL_AGGREGATION	0.059436	0.260646	0.660222	1.5408	273	5
GOBP_GLYCINE_BIOSYNTHETIC_PROCESS	0.0593888	0.260646	-0.777571	-1.44853	308	3
GOBP_N_TERMINAL_PROTEIN_LIPIDATION	0.0593625	0.260646	-0.971207	-1.29524	297	1
GOBP_RETINA_HOMEOSTASIS	0.059438	0.260646	-0.512387	-1.53206	329	11
GOBP_INNATE_IMMUNE_RESPONSE_IN_MUCOSA	0.0595618	0.26065	-0.970588	-1.29441	298	1
GOBP_REGULATION_OF_INTESTINAL_CHOLESTEROL_ABSORPTION	0.0595618	0.26065	-0.970588	-1.29441	298	1
GOBP_REGULATION_OF_INTESTINAL_LIPID_ABSORPTION	0.0595618	0.26065	-0.970588	-1.29441	298	1
GOBP_RESPONSE_TO_CISPLATIN	0.0595833	0.26065	0.776497	1.49828	285	3
GOBP_POSITIVE_REGULATION_OF_CYTOKINE_PRODUCTION_INVOLVED_IN_IMMUNE_RESPONSE	0.0597685	0.261087	0.379163	1.50469	252	22
GOBP_REGULATION_OF_GONADOTROPIN_SECRETION	0.0597917	0.261087	0.776332	1.49796	286	3
GOBP_STEROL_BIOSYNTHETIC_PROCESS	0.0597685	0.261087	-0.392934	-1.49604	345	23
GOBP_CELLULAR_RESPONSE_TO_CADMIUM_ION	0.0599174	0.261231	0.459608	1.53165	260	13
GOBP_HUMORAL_IMMUNE_RESPONSE_MEDIATED_BY_CIRCULATING_IMMUNOGLOBULIN	0.0599334	0.261231	-0.62645	-1.50996	323	6
GOBP_REGULATION_OF_GONAD_DEVELOPMENT	0.0598674	0.261231	0.709135	1.52029	279	4
GOBP_CHROMOSOME_ATTACHMENT_TO_THE_NUCLEAR_ENVELOPE	0.0601926	0.261887	0.96904	1.2928	299	1
GOBP_ESTABLISHMENT_OR_MAINTENANCE_OF_MICROTUBULE_CYTOSKELETON_POLARITY	0.0601926	0.261887	0.96904	1.2928	299	1
GOBP_PROTECTION_FROM_NON_HOMOLOGOUS_END_JOINING_AT_TELOMERE	0.060155	0.261887	0.87049	1.44557	294	2
GOBP_CARDIAC_MUSCLE_CELL_MYOBLAST_DIFFERENTIATION	0.0604167	0.262229	0.774783	1.49498	289	3
GOBP_CARDIOBLAST_DIFFERENTIATION	0.0604167	0.262229	0.774783	1.49498	289	3
GOBP_CELL_PROLIFERATION_INVOLVED_IN_HEART_MORPHOGENESIS	0.0604167	0.262229	0.774783	1.49498	289	3
GOBP_SNORNA_LOCALIZATION	0.0604167	0.262229	0.775093	1.49557	289	3
GOBP_ANATOMICAL_STRUCTURE_ARRANGEMENT	0.060625	0.262345	0.773608	1.49271	290	3
GOBP_CRANIAL_NERVE_STRUCTURAL_ORGANIZATION	0.060625	0.262345	0.773608	1.49271	290	3
GOBP_FACIAL_NERVE_MORPHOGENESIS	0.060625	0.262345	0.773608	1.49271	290	3
GOBP_FACIAL_NERVE_STRUCTURAL_ORGANIZATION	0.060625	0.262345	0.773608	1.49271	290	3
GOBP_RECOMBINATIONAL_REPAIR	0.060564	0.262345	0.434893	1.51785	261	15
GOBP_REGULATION_OF_MORPHOGENESIS_OF_AN_EPITHELIUM	0.0608204	0.263033	0.394495	1.5199	257	20
GOBP_RESPONSE_TO_INTERLEUKIN_7	0.0610417	0.263832	0.773	1.49154	292	3
GOBP_NEGATIVE_REGULATION_OF_PLASMINOGEN_ACTIVATION	0.0611401	0.263972	0.617076	1.54453	280	6
GOBP_POSITIVE_REGULATION_OF_CATABOLIC_PROCESS	0.0611472	0.263972	0.238411	1.37453	225	84
GOBP_POSITIVE_REGULATION_OF_PROTEIN_LOCALIZATION	0.0612019	0.26405	0.223493	1.35397	220	105
GOBP_POSITIVE_REGULATION_OF_MYOBLAST_DIFFERENTIATION	0.0612992	0.264312	-0.595539	-1.52131	334	7
GOBP_POSITIVE_REGULATION_OF_PEPTIDE_SECRETION	0.0613497	0.264371	0.295604	1.43737	249	43
GOBP_ENDONUCLEOLYTIC_CLEAVAGE_OF_TRICISTRONIC_RRNA_TRANSCRIPT_SSU_RRNA_5_8S_RRNA_LSU_RRNA	0.0613883	0.26438	0.657471	1.53437	282	5
GOBP_NEGATIVE_REGULATION_OF_EPITHELIAL_CELL_DIFFERENTIATION	0.0617198	0.265357	0.433885	1.51433	266	15
GOBP_REGULATION_OF_CHROMOSOME_SEGREGATION	0.0617256	0.265357	0.449177	1.53578	268	14
GOBP_REGULATION_OF_SUBSTRATE_ADHESION_DEPENDENT_CELL_SPREADING	0.0617256	0.265357	0.449464	1.53676	268	14
GOBP_ASPARTATE_FAMILY_AMINO_ACID_CATABOLIC_PROCESS	0.061784	0.265451	-0.712158	-1.47895	328	4
GOBP_AUTONOMIC_NERVOUS_SYSTEM_DEVELOPMENT	0.0619469	0.265834	0.555	1.5499	279	8
GOBP_POSITIVE_REGULATION_OF_NUCLEOTIDE_METABOLIC_PROCESS	0.0619367	0.265834	0.417718	1.52875	267	17
GOBP_POSITIVE_REGULATION_OF_RECEPTOR_BINDING	0.0620833	0.266261	0.771823	1.48926	297	3
GOBP_GASTRULATION_WITH_MOUTH_FORMING_SECOND	0.0622036	0.266618	-0.56309	-1.50626	340	8
GOBP_LOCALIZATION_WITHIN_MEMBRANE	0.0624463	0.266822	0.209645	1.32218	217	127
GOBP_MEIOTIC_CELL_CYCLE_PROCESS	0.0623671	0.266822	0.377351	1.4975	263	22
GOBP_MIDDLE_EAR_MORPHOGENESIS	0.0624456	0.266822	0.615811	1.54137	286	6
GOBP_POSITIVE_REGULATION_OF_LEUKOCYTE_DEGRANULATION	0.0624729	0.266822	0.655723	1.5303	287	5
GOBP_POSITIVE_REGULATION_OF_PROTEIN_LOCALIZATION_TO_NUCLEUS	0.0624133	0.266822	0.432789	1.51051	269	15
GOBP_POSITIVE_REGULATION_OF_VASCULAR_ENDOTHELIAL_GROWTH_FACTOR_SIGNALING_PATHWAY	0.0624332	0.266822	0.70646	1.51455	291	4
GOBP_REGULATION_OF_CELL_SIZE	0.0625308	0.266911	0.302561	1.43888	253	40
GOBP_NUCLEOSIDE_TRIPHOSPHATE_CATABOLIC_PROCESS	0.0626562	0.267289	-0.774783	-1.44334	325	3
GOBP_REGULATION_OF_SMOOTHENED_SIGNALING_PATHWAY	0.0627202	0.267404	-0.458228	-1.52065	355	15
GOBP_POSITIVE_REGULATION_OF_HEMOSTASIS	0.0628319	0.267564	0.522959	1.53407	283	9
GOBP_REGULATION_OF_GENE_SILENCING_BY_REGULATORY_NCRNA	0.0628168	0.267564	0.580649	1.54236	284	7
GOBP_POSTSYNAPSE_ORGANIZATION	0.0629008	0.267699	0.305769	1.4425	254	39
GOBP_NOTCH_SIGNALING_PATHWAY	0.0630609	0.268222	0.317422	1.45163	259	35
GOBP_ARGININE_METABOLIC_PROCESS	0.0631253	0.268338	-0.525067	-1.51401	346	10
GOBP_PANCREAS_DEVELOPMENT	0.0633753	0.269242	0.370107	1.48692	266	23
GOBP_NON_MOTILE_CILIUM_ASSEMBLY	0.0635481	0.269818	-0.445895	-1.50928	359	16
GOBP_NEGATIVE_REGULATION_OF_DEFENSE_RESPONSE	0.0636762	0.270203	0.272513	1.39666	246	53
GOBP_MACROPHAGE_PROLIFERATION	0.0637744	0.270302	0.652446	1.52265	293	5
GOBP_MICROGLIAL_CELL_PROLIFERATION	0.0637744	0.270302	0.652446	1.52265	293	5
GOBP_NEGATIVE_REGULATION_OF_HYDROLASE_ACTIVITY	0.0638144	0.270312	0.350595	1.47956	263	27
GOBP_REGULATION_OF_CELLULAR_PH	0.0639143	0.270577	-0.389228	-1.48193	369	23
GOBP_NEGATIVE_REGULATION_OF_CELLULAR_EXTRAVASATION	0.0644131	0.272369	-0.709408	-1.47324	342	4
GOBP_NEGATIVE_REGULATION_OF_TRIGLYCERIDE_METABOLIC_PROCESS	0.0643859	0.272369	-0.772719	-1.43949	334	3
GOBP_POTASSIUM_ION_TRANSPORT	0.0645426	0.272621	-0.300952	-1.43223	392	51
GOBP_UNSATURATED_FATTY_ACID_METABOLIC_PROCESS	0.0645482	0.272621	-0.307335	-1.43822	389	48
GOBP_CARBOHYDRATE_DERIVATIVE_BIOSYNTHETIC_PROCESS	0.0651184	0.274868	-0.224378	-1.33183	428	145
GOBP_INTERNAL_PROTEIN_AMINO_ACID_ACETYLATION	0.0651643	0.274901	-0.70755	-1.46938	346	4
GOBP_ACTIVIN_RECEPTOR_SIGNALING_PATHWAY	0.0654867	0.275456	0.520428	1.52664	295	9
GOBP_CHOLESTEROL_IMPORT	0.0654552	0.275456	-0.661515	-1.49327	352	5
GOBP_PROTEIN_DEPALMITOYLATION	0.0654774	0.275456	-0.85816	-1.37791	333	2
GOBP_REGULATION_OF_GOLGI_TO_PLASMA_MEMBRANE_PROTEIN_TRANSPORT	0.0654774	0.275456	-0.85816	-1.37791	333	2
GOBP_THYROID_GLAND_DEVELOPMENT	0.0654867	0.275456	0.547014	1.5276	295	8
GOBP_AXONEMAL_DYNEIN_COMPLEX_ASSEMBLY	0.0655399	0.27552	-0.707158	-1.46856	348	4
GOBP_REGULATION_OF_RHO_PROTEIN_SIGNAL_TRANSDUCTION	0.0657709	0.27633	0.391381	1.5079	278	20
GOBP_MEMBRANE_DEPOLARIZATION_DURING_CARDIAC_MUSCLE_CELL_ACTION_POTENTIAL	0.0658694	0.276422	-0.85694	-1.37596	335	2
GOBP_RESPONSE_TO_BACTERIAL_LIPOPROTEIN	0.0658646	0.276422	0.86429	1.43528	322	2
GOBP_NEURONAL_SIGNAL_TRANSDUCTION	0.0660112	0.276535	0.966563	1.28949	328	1
GOBP_POSITIVE_REGULATION_OF_INCLUSION_BODY_ASSEMBLY	0.0660112	0.276535	0.966563	1.28949	328	1
GOBP_PROTEIN_TARGETING_TO_VACUOLE_INVOLVED_IN_AUTOPHAGY	0.0660112	0.276535	0.966563	1.28949	328	1
GOBP_ENDOLYSOSOMAL_TOLL_LIKE_RECEPTOR_SIGNALING_PATHWAY	0.0661504	0.276796	0.519741	1.52463	298	9
GOBP_RESPONSE_TO_TYPE_I_INTERFERON	0.0661504	0.276796	0.545306	1.52283	298	8
GOBP_DICARBOXYLIC_ACID_CATABOLIC_PROCESS	0.0662911	0.277134	-0.706424	-1.46704	352	4
GOBP_GAMMA_AMINOBUTYRIC_ACID_SECRETION	0.0663079	0.277134	-0.7707	-1.43573	344	3
GOBP_INTERFERON_MEDIATED_SIGNALING_PATHWAY	0.0663717	0.27724	0.519684	1.52446	299	9
GOBP_REGULATION_OF_CHROMATIN_ORGANIZATION	0.0664583	0.277441	0.767348	1.48063	318	3
GOBP_MEDIUM_CHAIN_FATTY_ACID_METABOLIC_PROCESS	0.0665962	0.277856	-0.45348	-1.5049	377	15
GOBP_CELL_ADHESION_MOLECULE_PRODUCTION	0.0666923	0.278096	-0.76985	-1.43415	346	3
GOBP_PROTEIN_LOCALIZATION_TO_CELL_PERIPHERY	0.066829	0.278506	0.240121	1.36296	246	79
GOBP_EPITHELIAL_CELL_PROLIFERATION_INVOLVED_IN_MAMMARY_GLAND_DUCT_ELONGATION	0.0669323	0.278775	-0.967183	-1.28987	335	1
GOBP_BRAIN_DERIVED_NEUROTROPHIC_FACTOR_RECEPTOR_SIGNALING_PATHWAY	0.0673631	0.280408	-0.504567	-1.50868	373	11
GOBP_POSITIVE_REGULATION_OF_PROTEIN_IMPORT_INTO_NUCLEUS	0.0674779	0.280464	0.54372	1.5184	304	8
GOBP_REGULATION_OF_PROTEIN_UBIQUITINATION	0.0674757	0.280464	0.309069	1.44042	277	37
GOBP_TRABECULA_MORPHOGENESIS	0.0674931	0.280464	0.451761	1.5055	293	13
GOBP_ENTRAINMENT_OF_CIRCADIAN_CLOCK	0.0677026	0.280839	-0.617226	-1.48773	365	6
GOBP_PHOSPHOLIPASE_C_PROTEIN_KINASE_C_SIGNAL_TRANSDUCTION	0.0676998	0.280839	0.862496	1.4323	331	2
GOBP_POSITIVE_REGULATION_OF_CHRONIC_INFLAMMATORY_RESPONSE	0.067817	0.280839	0.965635	1.28826	337	1
GOBP_POSITIVE_REGULATION_OF_NOREPINEPHRINE_SECRETION	0.067817	0.280839	0.965635	1.28826	337	1
GOBP_REGULATION_OF_CHRONIC_INFLAMMATORY_RESPONSE	0.067817	0.280839	0.965635	1.28826	337	1
GOBP_REGULATION_OF_CONNECTIVE_TISSUE_REPLACEMENT	0.067817	0.280839	0.965944	1.28867	337	1
GOBP_GLYCOSPHINGOLIPID_METABOLIC_PROCESS	0.0681227	0.281782	-0.394525	-1.48026	392	22
GOBP_REGULATION_OF_SYSTEMIC_ARTERIAL_BLOOD_PRESSURE_BY_HORMONE	0.0681227	0.281782	-0.394311	-1.47946	392	22
GOBP_REGULATION_OF_SOMATIC_STEM_CELL_POPULATION_MAINTENANCE	0.0683333	0.282491	0.765289	1.47666	327	3
GOBP_PLASMA_MEMBRANE_PHOSPHOLIPID_SCRAMBLING	0.0685446	0.283041	-0.70497	-1.46402	364	4
GOBP_RECEPTOR_MEDIATED_ENDOCYTOSIS	0.0685399	0.283041	0.260195	1.38388	260	61
GOBP_NEGATIVE_REGULATION_OF_MACROAUTOPHAGY	0.0687679	0.283638	0.573429	1.52318	311	7
GOBP_POSITIVE_REGULATION_OF_ASTROCYTE_DIFFERENTIATION	0.0687679	0.283638	0.57329	1.52281	311	7
GOBP_G1_TO_G0_TRANSITION	0.0689883	0.284192	0.573143	1.52242	312	7
GOBP_REGULATION_OF_CELLULAR_EXTRAVASATION	0.0690203	0.284192	-0.441028	-1.4928	390	16
GOBP_REGULATION_OF_HAIR_CYCLE	0.068973	0.284192	0.60723	1.51989	316	6
GOBP_POSITIVE_REGULATION_OF_ALPHA_BETA_T_CELL_ACTIVATION	0.0695592	0.286085	0.449523	1.49805	302	13
GOBP_POSITIVE_REGULATION_OF_RIG_I_SIGNALING_PATHWAY	0.0695351	0.286085	0.859709	1.42767	340	2
GOBP_NEGATIVE_REGULATION_OF_SIGNAL_TRANSDUCTION_IN_ABSENCE_OF_LIGAND	0.0696258	0.286195	0.606592	1.51829	319	6
GOBP_REGULATION_OF_ERYTHROCYTE_DIFFERENTIATION	0.0699223	0.287243	0.49378	1.50988	314	10
GOBP_REGULATION_OF_MUSCLE_HYPERTROPHY	0.0699647	0.287243	0.401921	1.49139	296	18
GOBP_REGULATION_OF_PROTEIN_KINASE_C_SIGNALING	0.07	0.287243	0.764354	1.47485	335	3
GOBP_AEROBIC_RESPIRATION	0.070576	0.289113	-0.379849	-1.46139	407	24
GOBP_NEGATIVE_REGULATION_OF_B_CELL_MEDIATED_IMMUNITY	0.0705362	0.289113	-0.765979	-1.42694	366	3
GOBP_RESPONSE_TO_VITAMIN_A	0.0704961	0.289113	0.605767	1.51622	323	6
GOBP_BONE_CELL_DEVELOPMENT	0.070972	0.290571	0.571323	1.51759	321	7
GOBP_POSITIVE_REGULATION_OF_LYMPHOCYTE_DIFFERENTIATION	0.0713419	0.291657	0.332314	1.45121	293	30
GOBP_URINARY_BLADDER_SMOOTH_MUSCLE_CONTRACTION	0.0713586	0.291657	-0.850703	-1.36594	363	2
GOBP_URINARY_TRACT_SMOOTH_MUSCLE_CONTRACTION	0.0713586	0.291657	-0.850703	-1.36594	363	2
GOBP_RESPONSE_TO_CORTICOSTEROID	0.071668	0.292756	0.268829	1.37778	277	53
GOBP_UREA_TRANSMEMBRANE_TRANSPORT	0.0717371	0.292872	-0.702721	-1.45935	381	4
GOBP_PYRIMIDINE_DEOXYRIBONUCLEOSIDE_MONOPHOSPHATE_METABOLIC_PROCESS	0.0718574	0.293198	-0.518148	-1.49406	394	10
GOBP_REGULATORY_T_CELL_DIFFERENTIATION	0.0719027	0.293217	0.514544	1.50938	324	9
GOBP_CELL_DIFFERENTIATION_INVOLVED_IN_EMBRYONIC_PLACENTA_DEVELOPMENT	0.0722685	0.293726	0.697478	1.4953	337	4
GOBP_COCHLEA_MORPHOGENESIS	0.0722917	0.293726	0.762401	1.47108	346	3
GOBP_MODIFIED_AMINO_ACID_CATABOLIC_PROCESS	0.0722364	0.293726	-0.534668	-1.48766	395	9
GOBP_NEGATIVE_REGULATION_OF_GONADOTROPIN_SECRETION	0.072186	0.293726	0.856922	1.42304	353	2
GOBP_POSITIVE_REGULATION_OF_B_CELL_MEDIATED_IMMUNITY	0.0722945	0.293726	0.56928	1.51216	327	7
GOBP_PROTEIN_LOCALIZATION_TO_CHROMOSOME_TELOMERIC_REGION	0.0722685	0.293726	0.697303	1.49492	337	4
GOBP_VASCULAR_ASSOCIATED_SMOOTH_MUSCLE_CELL_PROLIFERATION	0.0723125	0.293726	0.331401	1.44722	297	30
GOBP_POSITIVE_REGULATION_OF_MACROPHAGE_CYTOKINE_PRODUCTION	0.0725664	0.294565	0.513622	1.50668	327	9
GOBP_POSITIVE_REGULATION_OF_T_HELPER_17_CELL_DIFFERENTIATION	0.0726324	0.294565	0.963777	1.28578	361	1
GOBP_RESPONSE_TO_ISCHEMIA	0.0726415	0.294565	0.377944	1.47648	307	21
GOBP_MONOSACCHARIDE_TRANSMEMBRANE_TRANSPORT	0.072823	0.295135	-0.339985	-1.4362	428	33
GOBP_INHIBITORY_CHEMICAL_SYNAPTIC_TRANSMISSION	0.0729084	0.295316	-0.963777	-1.28533	365	1
GOBP_CHROMOSOME_LOCALIZATION	0.0729614	0.295365	0.45991	1.49462	322	12
GOBP_RESPONSE_TO_HYDROGEN_SULFIDE	0.0730516	0.295564	-0.701096	-1.45598	388	4
GOBP_POSITIVE_REGULATION_OF_VACUOLE_ORGANIZATION	0.0735417	0.29738	0.761172	1.46871	352	3
GOBP_POSITIVE_REGULATION_OF_PROTEIN_LOCALIZATION_TO_CENTROSOME	0.0736356	0.297594	0.963467	1.28536	366	1
GOBP_PROTEIN_TETRAMERIZATION	0.0737957	0.298073	-0.359796	-1.44813	431	28
GOBP_POSITIVE_REGULATION_OF_VOLTAGE_GATED_POTASSIUM_CHANNEL_ACTIVITY	0.0739044	0.298346	-0.962848	-1.28409	370	1
GOBP_NAD_BIOSYNTHETIC_PROCESS	0.0740404	0.298728	-0.515368	-1.48605	406	10
GOBP_GLYCEROL_ETHER_METABOLIC_PROCESS	0.0742223	0.29896	-0.51521	-1.48559	407	10
GOBP_REGULATION_OF_LYMPHOCYTE_CHEMOTAXIS	0.074195	0.29896	0.603	1.5093	340	6
GOBP_URETER_DEVELOPMENT	0.0741866	0.29896	0.641483	1.49706	341	5
GOBP_AMINE_BIOSYNTHETIC_PROCESS	0.0743889	0.298964	-0.471117	-1.49599	419	13
GOBP_CELLULAR_RESPONSE_TO_CAFFEINE	0.0743802	0.298964	-0.762088	-1.41969	386	3
GOBP_CELLULAR_RESPONSE_TO_PURINE_CONTAINING_COMPOUND	0.0743802	0.298964	-0.762088	-1.41969	386	3
GOBP_REGULATION_OF_STEM_CELL_DIFFERENTIATION	0.0743802	0.298964	0.444947	1.4828	323	13
GOBP_3_UTR_MEDIATED_MRNA_STABILIZATION	0.0746301	0.299433	0.602791	1.50877	342	6
GOBP_PORE_COMPLEX_ASSEMBLY	0.0746205	0.299433	0.695073	1.49014	348	4
GOBP_SPLEEN_DEVELOPMENT	0.0745575	0.299433	0.511248	1.49971	336	9
GOBP_POSITIVE_REGULATION_OF_VASCULAR_ASSOCIATED_SMOOTH_MUSCLE_CELL_PROLIFERATION	0.0746761	0.299451	0.397936	1.4766	316	18
GOBP_NEGATIVE_REGULATION_OF_PHOSPHORYLATION	0.074817	0.29985	0.230421	1.34268	275	88
GOBP_PROTEIN_SUMOYLATION	0.0749394	0.300173	0.567462	1.50733	339	7
GOBP_POSITIVE_REGULATION_OF_VIRAL_GENOME_REPLICATION	0.075	0.30025	0.759627	1.46573	359	3
GOBP_PURINE_CONTAINING_COMPOUND_SALVAGE	0.0750562	0.300308	0.477192	1.50445	333	11
GOBP_NEGATIVE_REGULATION_OF_DEFENSE_RESPONSE_TO_VIRUS	0.0752447	0.300729	0.853825	1.4179	368	2
GOBP_REGULATION_OF_PROTEIN_LOCALIZATION_TO_CELL_PERIPHERY	0.0752245	0.300729	0.329768	1.44009	309	30
GOBP_MESONEPHROS_DEVELOPMENT	0.075618	0.302049	0.321844	1.43352	311	32
GOBP_REGULATION_OF_MRNA_CATABOLIC_PROCESS	0.0756587	0.302049	0.341125	1.4396	312	27
GOBP_EXTRATHYMIC_T_CELL_DIFFERENTIATION	0.0758964	0.302162	-0.96192	-1.28285	380	1
GOBP_FOLIC_ACID_CONTAINING_COMPOUND_METABOLIC_PROCESS	0.0757576	0.302162	-0.44615	-1.48057	429	15
GOBP_POSITIVE_REGULATION_OF_NATURAL_KILLER_CELL_PROLIFERATION	0.0758964	0.302162	-0.96192	-1.28285	380	1
GOBP_REGULATION_OF_NATURAL_KILLER_CELL_PROLIFERATION	0.0758964	0.302162	-0.96192	-1.28285	380	1
GOBP_UREA_TRANSPORT	0.0758391	0.302162	-0.649923	-1.4671	408	5
GOBP_GRANULOCYTE_ACTIVATION	0.0759871	0.30219	0.443556	1.47816	330	13
GOBP_REGULATION_OF_ENDOCYTOSIS	0.0759727	0.30219	0.247321	1.35613	288	68
GOBP_INTRACELLULAR_TRIGLYCERIDE_HOMEOSTASIS	0.0760635	0.302327	-0.845333	-1.35732	387	2
GOBP_PTERIDINE_CONTAINING_COMPOUND_BIOSYNTHETIC_PROCESS	0.0762495	0.3029	-0.53189	-1.47994	417	9
GOBP_ESTABLISHMENT_OF_LYMPHOCYTE_POLARITY	0.0763274	0.303043	0.533796	1.49068	344	8
GOBP_CELLULAR_RESPONSE_TO_TYPE_II_INTERFERON	0.0764151	0.303204	0.374644	1.46359	323	21
GOBP_ESTABLISHMENT_OF_PROTEIN_LOCALIZATION_TO_MITOCHONDRIAL_MEMBRANE	0.0764682	0.303204	0.852276	1.41532	374	2
GOBP_LEUKOTRIENE_CATABOLIC_PROCESS	0.076494	0.303204	-0.96161	-1.28244	383	1
GOBP_REGULATION_OF_MITOTIC_NUCLEAR_DIVISION	0.0765449	0.303239	0.38702	1.46806	326	19
GOBP_PROTEIN_HOMOTETRAMERIZATION	0.0766303	0.303411	-0.375497	-1.44465	442	24
GOBP_REGULATION_OF_KETONE_METABOLIC_PROCESS	0.0767974	0.303905	-0.291309	-1.40611	469	54
GOBP_CHONDROCYTE_DIFFERENTIATION	0.0768669	0.304014	0.316554	1.42241	315	33
GOBP_REGULATION_OF_BASEMENT_MEMBRANE_ORGANIZATION	0.0769724	0.304264	0.692704	1.48506	359	4
GOBP_REGULATION_OF_GLUCAGON_SECRETION	0.0770833	0.304536	0.757125	1.4609	369	3
GOBP_LIPID_LOCALIZATION	0.0771946	0.304701	-0.224955	-1.31507	502	133
GOBP_MORPHOGENESIS_OF_EMBRYONIC_EPITHELIUM	0.0772095	0.304701	0.302203	1.4116	310	38
GOBP_NEGATIVE_REGULATION_OF_CYTOSKELETON_ORGANIZATION	0.0774084	0.305298	0.327816	1.43157	318	30
GOBP_NEGATIVE_REGULATION_OF_T_HELPER_2_CELL_DIFFERENTIATION	0.0774878	0.305298	0.851316	1.41373	379	2
GOBP_REGULATION_OF_T_CELL_MEDIATED_IMMUNITY	0.0774864	0.305298	0.367464	1.45826	327	22
GOBP_POSITIVE_REGULATION_OF_CELL_ADHESION_MEDIATED_BY_INTEGRIN	0.0776139	0.305594	0.691974	1.4835	362	4
GOBP_RENAL_WATER_ABSORPTION	0.0776475	0.305594	-0.759081	-1.41408	403	3
GOBP_REGULATION_OF_HETEROCHROMATIN_FORMATION	0.0778956	0.306403	0.850418	1.41224	381	2
GOBP_HEAD_MORPHOGENESIS	0.0780973	0.306906	0.507276	1.48806	352	9
GOBP_NEGATIVE_REGULATION_OF_CARBOHYDRATE_METABOLIC_PROCESS	0.0781084	0.306906	-0.467355	-1.48404	440	13
GOBP_GLYCOSIDE_METABOLIC_PROCESS	0.0782464	0.306986	-0.608682	-1.46713	422	6
GOBP_NEGATIVE_REGULATION_OF_CHONDROCYTE_DIFFERENTIATION	0.078308	0.306986	0.637632	1.48808	360	5
GOBP_NEGATIVE_REGULATION_OF_ENDOCYTOSIS	0.0783634	0.306986	0.421632	1.47157	338	15
GOBP_NEGATIVE_REGULATION_OF_LEUKOCYTE_PROLIFERATION	0.0784176	0.306986	0.38656	1.46632	334	19
GOBP_NEGATIVE_REGULATION_OF_SMALL_GTPASE_MEDIATED_SIGNAL_TRANSDUCTION	0.0783453	0.306986	0.404713	1.48115	338	17
GOBP_POSITIVE_REGULATION_OF_D_GLUCOSE_TRANSMEMBRANE_TRANSPORT	0.0784626	0.306986	-0.466464	-1.48121	442	13
GOBP_RAP_PROTEIN_SIGNAL_TRANSDUCTION	0.0784691	0.306986	0.691354	1.48217	366	4
GOBP_REGULATION_OF_NUCLEOCYTOPLASMIC_TRANSPORT	0.078322	0.306986	0.331735	1.43357	322	29
GOBP_GAMMA_AMINOBUTYRIC_ACID_BIOSYNTHETIC_PROCESS	0.078612	0.307155	-0.841806	-1.35166	400	2
GOBP_INDOLE_CONTAINING_COMPOUND_METABOLIC_PROCESS	0.0786397	0.307155	-0.466356	-1.48087	443	13
GOBP_RENAL_TUBULE_MORPHOGENESIS	0.0785663	0.307155	0.358493	1.44026	330	23
GOBP_TRANSCRIPTION_INITIATION_AT_RNA_POLYMERASE_II_PROMOTER	0.0788011	0.307618	0.339532	1.43287	325	27
GOBP_INTESTINAL_EPITHELIAL_CELL_DEVELOPMENT	0.0788967	0.307659	0.690934	1.48127	368	4
GOBP_TRICARBOXYLIC_ACID_CYCLE	0.0788655	0.307659	-0.58056	-1.48304	430	7
GOBP_STRESS_INDUCED_PREMATURE_SENESCENCE	0.0791667	0.308545	0.753725	1.45434	379	3
GOBP_REGULATION_OF_PROTEIN_CATABOLIC_PROCESS_IN_THE_VACUOLE	0.0793962	0.309272	-0.841169	-1.35063	404	2
GOBP_EMBRYONIC_RETINA_MORPHOGENESIS_IN_CAMERA_TYPE_EYE	0.0795922	0.309514	-0.841127	-1.35057	405	2
GOBP_METANEPHRIC_PART_OF_URETERIC_BUD_DEVELOPMENT	0.0795922	0.309514	-0.841127	-1.35057	405	2
GOBP_ORNITHINE_TRANSPORT	0.0795269	0.309514	0.84887	1.40967	389	2
GOBP_PEROXISOMAL_TRANSPORT	0.0797154	0.309514	-0.548961	-1.46847	436	8
GOBP_POSITIVE_REGULATION_OF_INTERLEUKIN_2_PRODUCTION	0.079646	0.309514	0.529764	1.47942	359	8
GOBP_PROTEIN_AUTOPHOSPHORYLATION	0.0797084	0.309514	0.312176	1.41586	327	34
GOBP_ACTIN_POLYMERIZATION_OR_DEPOLYMERIZATION	0.0797637	0.309534	0.292716	1.39206	323	40
GOBP_REGULATION_OF_PROTEIN_SERINE_THREONINE_KINASE_ACTIVITY	0.0798209	0.30959	0.250135	1.3555	302	65
GOBP_MONOCYTE_ACTIVATION	0.08	0.309821	0.753107	1.45315	383	3
GOBP_SEGMENTATION	0.0800092	0.309821	0.409376	1.46473	346	16
GOBP_SULFUR_COMPOUND_CATABOLIC_PROCESS	0.08	0.309821	-0.42274	-1.46039	453	17
GOBP_PATTERN_SPECIFICATION_INVOLVED_IN_KIDNEY_DEVELOPMENT	0.0801804	0.31011	-0.839925	-1.34863	408	2
GOBP_POSITIVE_REGULATION_OF_NUCLEAR_DIVISION	0.0802127	0.31011	0.419923	1.46561	346	15
GOBP_PROXIMAL_DISTAL_PATTERN_FORMATION_INVOLVED_IN_NEPHRON_DEVELOPMENT	0.0801804	0.31011	-0.839925	-1.34863	408	2
GOBP_CYTOPLASMIC_MICROTUBULE_ORGANIZATION	0.080531	0.310374	0.528623	1.47624	363	8
GOBP_EPITHELIAL_TO_MESENCHYMAL_TRANSITION_INVOLVED_IN_ENDOCARDIAL_CUSHION_FORMATION	0.0804772	0.310374	0.635462	1.48301	370	5
GOBP_INORGANIC_ANION_TRANSMEMBRANE_TRANSPORT	0.0804285	0.310374	-0.346798	-1.426	472	30
GOBP_METANEPHRIC_NEPHRON_TUBULE_EPITHELIAL_CELL_DIFFERENTIATION	0.080625	0.310374	0.752439	1.45186	386	3
GOBP_POSITIVE_REGULATION_OF_CELL_MATURATION	0.080625	0.310374	0.752478	1.45194	386	3
GOBP_REGULATION_OF_MAMMARY_GLAND_EPITHELIAL_CELL_PROLIFERATION	0.0804167	0.310374	0.752788	1.45254	385	3
GOBP_REGULATION_OF_MYOBLAST_FUSION	0.0805771	0.310374	0.48431	1.48092	362	10
GOBP_REGULATION_OF_VIRAL_TRANSCRIPTION	0.0804772	0.310374	0.635772	1.48374	370	5
GOBP_CARDIAC_VASCULAR_SMOOTH_MUSCLE_CELL_DIFFERENTIATION	0.0807224	0.310418	0.596589	1.49325	370	6
GOBP_RENAL_SYSTEM_PROCESS	0.0806794	0.310418	-0.288997	-1.39077	493	53
GOBP_CORTICAL_MICROTUBULE_ORGANIZATION	0.0808587	0.310777	0.959443	1.27999	402	1
GOBP_SPINDLE_CHECKPOINT_SIGNALING	0.0809399	0.310923	0.596235	1.49236	371	6
GOBP_INTRINSIC_APOPTOTIC_SIGNALING_PATHWAY_IN_RESPONSE_TO_DNA_DAMAGE_BY_P53_CLASS_MEDIATOR	0.0811947	0.311736	0.505378	1.48249	366	9
GOBP_NAIL_DEVELOPMENT	0.08126	0.311821	0.959133	1.27958	404	1
GOBP_CARBOHYDRATE_BIOSYNTHETIC_PROCESS	0.0814935	0.312192	-0.281424	-1.38325	501	58
GOBP_CELLULAR_RESPONSE_TO_LIGHT_STIMULUS	0.0814607	0.312192	0.384514	1.45856	347	19
GOBP_NUCLEOTIDE_METABOLIC_PROCESS	0.0815392	0.312192	-0.220879	-1.30511	533	141
GOBP_POSITIVE_REGULATION_OF_MYELOID_LEUKOCYTE_CYTOKINE_PRODUCTION_INVOLVED_IN_IMMUNE_RESPONSE	0.081573	0.312192	0.470924	1.48469	362	11
GOBP_REGULATION_OF_MEMBRANE_LIPID_METABOLIC_PROCESS	0.0815517	0.312192	0.560369	1.48849	369	7
GOBP_KIDNEY_EPITHELIUM_DEVELOPMENT	0.0816431	0.312295	0.267974	1.36778	317	52
GOBP_POSITIVE_REGULATION_OF_TRIGLYCERIDE_METABOLIC_PROCESS	0.081761	0.312482	-0.605569	-1.45963	441	6
GOBP_REGULATION_OF_MICROTUBULE_DEPOLYMERIZATION	0.0817787	0.312482	0.632726	1.47663	376	5
GOBP_CELLULAR_RESPONSE_TO_METAL_ION	0.0820342	0.312796	0.268553	1.3648	320	51
GOBP_GMP_METABOLIC_PROCESS	0.0819925	0.312796	0.55991	1.48727	371	7
GOBP_MITOTIC_CELL_CYCLE_CHECKPOINT_SIGNALING	0.0819788	0.312796	0.392847	1.45772	347	18
GOBP_REGULATION_OF_AMIDE_METABOLIC_PROCESS	0.0819595	0.312796	0.346442	1.43444	347	25
GOBP_CYTOKINETIC_PROCESS	0.0825221	0.314333	0.503336	1.47651	372	9
GOBP_MRNA_TRANSCRIPTION	0.0825243	0.314333	0.416488	1.45362	356	15
GOBP_MATING	0.0826446	0.314393	-0.754697	-1.40592	429	3
GOBP_POSTSYNAPSE_TO_NUCLEUS_SIGNALING_PATHWAY	0.0825856	0.314393	0.845463	1.40401	404	2
GOBP_SENSORY_PERCEPTION	0.0826709	0.314393	-0.25106	-1.34406	519	85
GOBP_POSITIVE_REGULATION_OF_EPITHELIAL_CELL_PROLIFERATION_INVOLVED_IN_WOUND_HEALING	0.0827453	0.314511	0.687985	1.47495	386	4
GOBP_REGULATION_OF_T_CELL_MIGRATION	0.0829004	0.314934	0.45123	1.46641	366	12
GOBP_AMMONIUM_HOMEOSTASIS	0.083317	0.31635	-0.836482	-1.34311	424	2
GOBP_CARNITINE_METABOLIC_PROCESS	0.0834415	0.316657	-0.642084	-1.44941	449	5
GOBP_CELLULAR_RESPONSE_TO_LEPTIN_STIMULUS	0.0839861	0.317056	0.592524	1.48308	385	6
GOBP_FOLIC_ACID_METABOLIC_PROCESS	0.0839437	0.317056	-0.691664	-1.43639	446	4
GOBP_MICROTUBULE_POLYMERIZATION	0.0838918	0.317056	0.400276	1.46491	362	17
GOBP_MODIFIED_AMINO_ACID_TRANSPORT	0.0837796	0.317056	-0.377006	-1.4354	484	23
GOBP_MYELOID_CELL_APOPTOTIC_PROCESS	0.083754	0.317056	0.427874	1.46294	364	14
GOBP_NEGATIVE_REGULATION_OF_NOTCH_SIGNALING_PATHWAY	0.0838496	0.317056	0.526493	1.47029	378	8
GOBP_POSITIVE_REGULATION_OF_CD4_POSITIVE_ALPHA_BETA_T_CELL_DIFFERENTIATION	0.0839762	0.317056	0.557682	1.48136	380	7
GOBP_POSITIVE_REGULATION_OF_T_HELPER_CELL_DIFFERENTIATION	0.0839762	0.317056	0.557682	1.48136	380	7
GOBP_POTASSIUM_ION_HOMEOSTASIS	0.0839462	0.317056	-0.472657	-1.45404	467	12
GOBP_RIBONUCLEOSIDE_METABOLIC_PROCESS	0.0837536	0.317056	-0.487427	-1.45743	464	11
GOBP_CRANIAL_SKELETAL_SYSTEM_DEVELOPMENT	0.0841229	0.317237	0.399721	1.46288	363	17
GOBP_MAGNESIUM_ION_HOMEOSTASIS	0.0841657	0.317237	-0.603806	-1.45538	454	6
GOBP_POSITIVE_REGULATION_OF_PROTEASOMAL_UBIQUITIN_DEPENDENT_PROTEIN_CATABOLIC_PROCESS	0.0841596	0.317237	0.4054	1.4505	364	16
GOBP_NUCLEOSIDE_METABOLIC_PROCESS	0.0843778	0.317538	-0.426682	-1.44425	477	16
GOBP_POSITIVE_REGULATION_OF_OSTEOCLAST_DIFFERENTIATION	0.084292	0.317538	0.50203	1.47267	380	9
GOBP_POSITIVE_REGULATION_OF_PROTEASOMAL_PROTEIN_CATABOLIC_PROCESS	0.0843345	0.317538	0.391698	1.45346	357	18
GOBP_DETOXIFICATION	0.084466	0.317705	0.299777	1.39712	347	37
GOBP_POSITIVE_REGULATION_OF_MYELOID_CELL_APOPTOTIC_PROCESS	0.0846697	0.318305	0.685771	1.4702	395	4
GOBP_POSITIVE_REGULATION_OF_SCHWANN_CELL_MIGRATION	0.0848287	0.318405	0.843294	1.40041	415	2
GOBP_RESPONSE_TO_FLAVONOID	0.0848287	0.318405	0.843071	1.40004	415	2
GOBP_RESPONSE_TO_ODORANT	0.0848287	0.318405	0.843144	1.40016	415	2
GOBP_MITOCHONDRIAL_TRANSPORT	0.0851751	0.319539	-0.323801	-1.40979	500	37
GOBP_POSITIVE_CHEMOTAXIS	0.0853124	0.319722	0.404838	1.44849	369	16
GOBP_REGULATION_OF_NATURAL_KILLER_CELL_DIFFERENTIATION	0.0852958	0.319722	-0.640454	-1.44573	459	5
GOBP_AXONAL_TRANSPORT	0.0855249	0.32002	0.68498	1.4685	399	4
GOBP_EYELID_DEVELOPMENT_IN_CAMERA_TYPE_EYE	0.0855249	0.32002	0.684624	1.46774	399	4
GOBP_RNA_5_END_PROCESSING	0.0855091	0.32002	0.590657	1.4784	392	6
GOBP_EXTRACELLULAR_MATRIX_CONSTITUENT_SECRETION	0.0856195	0.320208	0.501287	1.47049	386	9
GOBP_POSITIVE_REGULATION_OF_INTRACELLULAR_PROTEIN_TRANSPORT	0.0857736	0.320286	0.404675	1.44791	371	16
GOBP_PRESYNAPTIC_ENDOCYTOSIS	0.0857349	0.320286	-0.485957	-1.45304	475	11
GOBP_REGULATION_OF_SMAD_PROTEIN_SIGNAL_TRANSDUCTION	0.0857736	0.320286	0.404415	1.44698	371	16
GOBP_NEGATIVE_REGULATION_OF_MACROPHAGE_MIGRATION	0.0858655	0.320298	-0.834521	-1.33996	437	2
GOBP_SUSCEPTIBILITY_TO_NATURAL_KILLER_CELL_MEDIATED_CYTOTOXICITY	0.0858483	0.320298	0.841902	1.3981	420	2
GOBP_MONOATOMIC_CATION_TRANSMEMBRANE_TRANSPORT	0.086068	0.320557	-0.209376	-1.2809	576	173
GOBP_PROGRAMMED_NECROTIC_CELL_DEATH	0.0860486	0.320557	0.426341	1.4577	374	14
GOBP_SODIUM_INDEPENDENT_ORGANIC_ANION_TRANSPORT	0.0860018	0.320557	-0.572156	-1.46157	469	7
GOBP_GOLGI_DISASSEMBLY	0.0862561	0.320926	0.841604	1.3976	422	2
GOBP_ORGANELLE_INHERITANCE	0.0862561	0.320926	0.841604	1.3976	422	2
GOBP_REGULATION_OF_PROGRAMMED_NECROTIC_CELL_DEATH	0.0864007	0.321298	0.55434	1.47248	391	7
GOBP_BONE_REMODELING	0.0865477	0.321514	0.330632	1.41519	358	28
GOBP_CARDIAC_VENTRICLE_MORPHOGENESIS	0.0865076	0.321514	0.425878	1.45612	376	14
GOBP_ETHER_BIOSYNTHETIC_PROCESS	0.0868296	0.322395	-0.54344	-1.4537	475	8
GOBP_MONOATOMIC_ANION_TRANSPORT	0.0869712	0.322617	-0.304177	-1.3866	515	44
GOBP_NATURAL_KILLER_CELL_CHEMOTAXIS	0.0872917	0.322617	0.746592	1.44058	418	3
GOBP_NEGATIVE_REGULATION_BY_HOST_OF_VIRAL_TRANSCRIPTION	0.0872917	0.322617	0.746592	1.44058	418	3
GOBP_NON_PROTEINOGENIC_AMINO_ACID_BIOSYNTHETIC_PROCESS	0.087012	0.322617	-0.543319	-1.45338	476	8
GOBP_ORGANELLE_DISASSEMBLY	0.0871475	0.322617	0.413132	1.4419	376	15
GOBP_POSITIVE_REGULATION_OF_NATURAL_KILLER_CELL_CHEMOTAXIS	0.0872917	0.322617	0.746592	1.44058	418	3
GOBP_POSITIVE_REGULATION_OF_TISSUE_REMODELING	0.0872917	0.322617	0.747163	1.44168	418	3
GOBP_PROTEASOMAL_PROTEIN_CATABOLIC_PROCESS	0.0871658	0.322617	0.238687	1.33192	325	73
GOBP_RESPONSE_TO_CHEMOKINE	0.0871475	0.322617	0.412969	1.44133	376	15
GOBP_B_CELL_RECEPTOR_SIGNALING_PATHWAY	0.0876106	0.322999	0.523244	1.46122	395	8
GOBP_DEOXYRIBONUCLEOTIDE_BIOSYNTHETIC_PROCESS	0.0875593	0.322999	-0.522594	-1.45407	479	9
GOBP_MEGAKARYOCYTE_DEVELOPMENT	0.0877083	0.322999	0.745353	1.43819	420	3
GOBP_NEGATIVE_REGULATION_OF_CELL_GROWTH_INVOLVED_IN_CARDIAC_MUSCLE_CELL_DEVELOPMENT	0.0877083	0.322999	0.745309	1.4381	420	3
GOBP_REGULATION_OF_T_HELPER_17_CELL_DIFFERENTIATION	0.0875	0.322999	0.746283	1.43998	419	3
GOBP_REGULATION_OF_VASCULOGENESIS	0.0876849	0.322999	0.58929	1.47498	402	6
GOBP_TERPENOID_METABOLIC_PROCESS	0.0874447	0.322999	-0.346896	-1.41289	513	29
GOBP_POSITIVE_REGULATION_OF_MRNA_CATABOLIC_PROCESS	0.0878319	0.323289	0.522974	1.46046	396	8
GOBP_NEGATIVE_REGULATION_OF_SECRETION	0.087975	0.323651	0.255496	1.34544	337	58
GOBP_INTRACILIARY_ANTEROGRADE_TRANSPORT	0.0881976	0.324305	-0.570207	-1.4566	481	7
GOBP_PHENOL_CONTAINING_COMPOUND_METABOLIC_PROCESS	0.0882503	0.324333	-0.341772	-1.40534	518	30
GOBP_NEGATIVE_REGULATION_OF_ADAPTIVE_IMMUNE_RESPONSE	0.0883433	0.32451	0.425052	1.45329	384	14
GOBP_T_CELL_HOMEOSTASIS	0.0887321	0.325772	0.682677	1.46357	414	4
GOBP_CARDIAC_RIGHT_VENTRICLE_MORPHOGENESIS	0.0889459	0.326391	0.682524	1.46324	415	4
GOBP_METHIONINE_METABOLIC_PROCESS	0.0890043	0.326439	-0.6372	-1.43838	479	5
GOBP_REGULATION_OF_SECONDARY_METABOLIC_PROCESS	0.0891597	0.326843	0.682368	1.4629	416	4
GOBP_ENDOCHONDRAL_BONE_MORPHOGENESIS	0.0892322	0.326943	0.402497	1.44011	386	16
GOBP_REGULATION_OF_CELL_CYCLE_G1_S_PHASE_TRANSITION	0.0893648	0.327263	0.286791	1.36389	362	40
GOBP_REGULATION_OF_DEFENSE_RESPONSE_TO_VIRUS	0.0896781	0.328244	0.47809	1.4619	403	10
GOBP_MAST_CELL_CYTOKINE_PRODUCTION	0.090015	0.329143	0.680453	1.4588	420	4
GOBP_POSITIVE_REGULATION_OF_T_CELL_APOPTOTIC_PROCESS	0.09	0.329143	0.74134	1.43045	431	3
GOBP_POSITIVE_REGULATION_OF_INTRACELLULAR_TRANSPORT	0.090197	0.329642	0.352525	1.41628	379	23
GOBP_UTERUS_DEVELOPMENT	0.090455	0.330417	-0.597696	-1.44065	488	6
GOBP_CARDIAC_MUSCLE_ADAPTATION	0.0907311	0.331258	0.586594	1.46823	416	6
GOBP_EPITHELIAL_TUBE_BRANCHING_INVOLVED_IN_LUNG_MORPHOGENESIS	0.090788	0.331298	0.477116	1.45892	408	10
GOBP_DEVELOPMENTAL_GROWTH_INVOLVED_IN_MORPHOGENESIS	0.0908851	0.331318	0.246028	1.33325	344	65
GOBP_POSITIVE_REGULATION_OF_EXTRINSIC_APOPTOTIC_SIGNALING_PATHWAY	0.0908462	0.331318	0.401125	1.43521	393	16
GOBP_DEVELOPMENTAL_PROCESS_INVOLVED_IN_REPRODUCTION	0.090937	0.331339	0.18353	1.23836	295	182
GOBP_POSITIVE_REGULATION_OF_STEM_CELL_POPULATION_MAINTENANCE	0.0910252	0.331493	-0.539961	-1.44439	498	8
GOBP_NEGATIVE_REGULATION_OF_CARTILAGE_DEVELOPMENT	0.0911662	0.331672	0.585989	1.46672	418	6
GOBP_RESPONSE_TO_INTERFERON_ALPHA	0.0911662	0.331672	0.586379	1.4677	418	6
GOBP_AXONEME_ASSEMBLY	0.09139	0.331817	-0.519972	-1.44677	500	9
GOBP_PROTEIN_REPAIR	0.0912935	0.331817	-0.74686	-1.39132	474	3
GOBP_REGULATION_OF_ANTIGEN_RECEPTOR_MEDIATED_SIGNALING_PATHWAY	0.0913717	0.331817	0.49617	1.45548	412	9
GOBP_REGULATION_OF_PROTEIN_LOCALIZATION_TO_MEMBRANE	0.0913343	0.331817	0.286215	1.36115	370	40
GOBP_NEGATIVE_REGULATION_OF_CATECHOLAMINE_SECRETION	0.0914554	0.331888	-0.685311	-1.42319	486	4
GOBP_OVULATION_FROM_OVARIAN_FOLLICLE	0.0915401	0.332028	0.626808	1.46282	421	5
GOBP_MITOCHONDRIAL_PROTEIN_CATABOLIC_PROCESS	0.0917467	0.33212	-0.829359	-1.33167	467	2
GOBP_POSITIVE_REGULATION_OF_CHONDROCYTE_DIFFERENTIATION	0.0916905	0.33212	0.550323	1.46181	415	7
GOBP_PROTEIN_QUALITY_CONTROL_FOR_MISFOLDED_OR_INCOMPLETELY_SYNTHESIZED_PROTEINS	0.0917467	0.33212	-0.829359	-1.33167	467	2
GOBP_REGULATION_OF_RELEASE_OF_SEQUESTERED_CALCIUM_ION_INTO_CYTOSOL	0.0917495	0.33212	0.394863	1.4451	396	17
GOBP_NEUROBLAST_DIVISION	0.0919657	0.332201	0.837799	1.39128	450	2
GOBP_PYRIDINE_CONTAINING_COMPOUND_METABOLIC_PROCESS	0.0918466	0.332201	-0.267916	-1.35384	569	65
GOBP_REGULATION_OF_DOUBLE_STRAND_BREAK_REPAIR	0.0920018	0.332201	0.409186	1.42813	397	15
GOBP_REGULATION_OF_RESPONSE_TO_OSMOTIC_STRESS	0.091974	0.332201	0.626496	1.46209	423	5
GOBP_RELAXATION_OF_VASCULAR_ASSOCIATED_SMOOTH_MUSCLE	0.0919657	0.332201	0.83799	1.3916	450	2
[truncated: 5,219 more rows]

## Sheet: S7_bulk_ssgsea
UPR_total	Apoptosis	PERK	IRE1	ATF6	sample	treatment	time
0.172243	0.269695	-0.135172	0.557265	0.6127	GSM1257122	IRI	24h
0.246197	0.331029	0.00667682	0.520641	0.531745	GSM1257123	IRI	24h
0.236325	0.321979	0.366502	0.505441	0.669368	GSM1257124	IRI	24h
-0.0401235	0.0693197	-0.330632	0.599864	0.644655	GSM1257125	Sham	24h
-0.0466481	0.094977	-0.318073	0.583169	0.634856	GSM1257126	Sham	24h
-0.0182781	0.0804346	-0.324527	0.595964	0.636986	GSM1257127	Sham	24h

## Sheet: S8_bulk_axis
Eif2ak3	Atf4	Ddit3	Atf3	Chac1	Herpud1	Ppp1r15a	Hmox1	Bax	sample
9.34957	8.86194	7.71479	9.44844	8.64581	11.4777	8.27682	11.8373	8.90737	GSM1257122
9.26697	9.39978	7.91579	9.79363	8.56576	10.8523	8.5658	11.4211	9.00079	GSM1257123
9.48098	9.65888	8.51676	10.6277	9.09047	12.0124	9.84997	11.7481	8.50527	GSM1257124
9.25917	8.40283	7.05755	7.44148	7.75729	12.1808	7.64649	8.97441	7.95104	GSM1257125
9.11899	8.4674	7.242	7.38113	7.7676	12.0722	7.77348	8.84725	8.08482	GSM1257126
9.15986	8.55412	7.52426	7.50349	7.42376	12.1319	7.67723	9.20847	8.00262	GSM1257127

## Sheet: S9_sc_cells_raw
sample_id	group	n_cells
IRI12h1b1	IRI_12h	5593
IRI12h1b2	IRI_12h	5639
IRI12h2	IRI_12h	4699
IRI12h3	IRI_12h	4529
IRI4h1	IRI_4h	7053
IRI4h2	IRI_4h	1970
IRI4h3	IRI_4h	5463
IRIsham1b1	Sham	7197
IRIsham1b2	Sham	8247
IRIsham2	Sham	5745
IRIsham3	Sham	5465

## Sheet: S10_sc_cells_qc
sample_id	group	n_cells
IRI12h1b1	IRI_12h	5550
IRI12h1b2	IRI_12h	5523
IRI12h2	IRI_12h	4648
IRI12h3	IRI_12h	4414
IRI4h1	IRI_4h	7036
IRI4h2	IRI_4h	1849
IRI4h3	IRI_4h	5456
IRIsham1b1	Sham	7070
IRIsham1b2	Sham	8217
IRIsham2	Sham	5745
IRIsham3	Sham	5461

[truncated: 12 more sheets: S11_sc_doublet, S12_sc_pt_state, S13_sc_scores, S14_sc_pb_sum, S15_sc_de_sham4h, S16_sc_hallmark, S17_sc_cellchat, S18_sc_keygenes, S19_path_align, S20_bulk_gene_sets, S21_sc_gene_sets, Table_Index]
